# Supplementary material for: Establishment and Validation of an Interferon-Stimulated Genes (ISGs) Prognostic Signature in Pan-cancer Patients: A Multicenter, Real-world Study
Source: Int J Biol Sci. 2022 May 21;18(9):3762–76. doi: 10.7150/ijbs.71385 (PMC9254476; doi:10.7150/ijbs.71385)
Supplement: Supplementary file 2 — Supplementary table 2. [file ijbsv18p3762s2.xlsx]

## Sheet: LUAD
genesymbol	logFC	AveExpr	t	P.Value	adj.P.Val	B
ENSG00000213923.9	-0.276745	18.6588	-5.16183	3.53529e-07	0.0122041	5.95732
ENSG00000223013.1	1.46897	0.799573	5.05487	6.05334e-07	0.0122041	5.48949
ENSG00000170790.4	1.74352	2.1105	4.9325	1.10713e-06	0.0167407	4.96499
ENSG00000201612.1	1.04339	0.562028	4.84046	1.72922e-06	0.0209177	4.57811
ENSG00000252062.1	2.19631	3.03378	4.53628	7.17729e-06	0.0434805	3.34653
ENSG00000265745.2	1.25214	0.929065	4.53593	7.18887e-06	0.0434805	3.34514
ENSG00000021762.18	-0.396888	16.3953	-4.50683	8.20391e-06	0.0451089	3.23113
ENSG00000110169.9	-0.665508	12.4192	-4.41657	1.23012e-05	0.0620013	2.88181
ENSG00000279196.1	-0.449035	12.8172	-4.38295	1.42794e-05	0.0628128	2.75335
ENSG00000276614.1	1.22241	0.765758	4.37317	1.49094e-05	0.0628128	2.71617
ENSG00000276730.1	1.25357	0.791076	4.35272	1.63148e-05	0.0628128	2.63862
ENSG00000201221.1	2.15865	3.33257	4.34183	1.71135e-05	0.0628128	2.59749
ENSG00000248107.1	1.04356	0.688567	4.27614	2.27872e-05	0.0628128	2.35123
ENSG00000199856.2	1.50818	1.45587	4.27431	2.29678e-05	0.0628128	2.34445
ENSG00000212496.1	1.45484	1.21633	4.27	2.34006e-05	0.0628128	2.3284
ENSG00000185522.7	-0.492107	14.8136	-4.25661	2.47941e-05	0.0628128	2.27869
ENSG00000201627.1	1.34266	0.941869	4.2287	2.79575e-05	0.0628128	2.17555
ENSG00000276410.2	2.11822	5.55453	4.22801	2.804e-05	0.0628128	2.17302
ENSG00000202198.1	1.01752	18.3149	4.21776	2.9299e-05	0.063289	2.1353
ENSG00000278588.1	2.2541	6.19451	4.18925	3.30899e-05	0.0650163	2.03087
ENSG00000279439.1	1.30017	1.52145	4.1853	3.36508e-05	0.0650163	2.01645
ENSG00000132635.15	-0.290257	18.0011	-4.17773	3.47511e-05	0.0650163	1.98884
ENSG00000252316.1	1.63157	1.48543	4.17288	3.54734e-05	0.0650163	1.9712
ENSG00000132793.10	-0.316751	16.6045	-4.14673	3.96235e-05	0.0662337	1.87632
ENSG00000200926.1	1.3355	1.03448	4.14107	4.05807e-05	0.0662337	1.85585
ENSG00000237011.1	1.24617	1.13194	4.13752	4.11927e-05	0.0662337	1.84302
ENSG00000201428.1	1.81939	2.45621	4.13511	4.1613e-05	0.0662337	1.83432
ENSG00000201209.1	1.45695	1.2184	4.12348	4.36984e-05	0.0667558	1.79241
ENSG00000241162.3	1.244	1.12095	4.11435	4.54058e-05	0.0667558	1.75957
ENSG00000104881.13	-0.323029	17.428	-4.11184	4.5885e-05	0.0667558	1.75057
ENSG00000167615.15	-0.366632	18.7523	-4.09996	4.8225e-05	0.0671979	1.70797
ENSG00000254815.4	-0.730577	14.8775	-4.08158	5.2068e-05	0.0671979	1.64231
ENSG00000200867.1	1.09964	0.709735	4.07009	5.46147e-05	0.0685991	1.60143
ENSG00000206737.1	1.30874	0.975207	4.06039	5.6858e-05	0.0685991	1.56698
ENSG00000199592.1	1.39826	1.23166	4.05666	5.77445e-05	0.0685991	1.55374
ENSG00000274493.1	1.07326	0.723553	4.04559	6.04517e-05	0.0686751	1.51454
ENSG00000108773.9	-0.272285	18.57	-4.04232	6.12742e-05	0.0686751	1.50298
ENSG00000226899.1	1.8732	5.35773	4.04216	6.1314e-05	0.0686751	1.50242
ENSG00000254126.5	1.87687	7.4601	4.03666	6.27213e-05	0.068974	1.48301
ENSG00000177045.7	-0.348292	15.7469	-4.02426	6.601e-05	0.0696956	1.43931
ENSG00000214942.4	1.19709	1.30776	4.02232	6.65382e-05	0.0696956	1.43249
ENSG00000269050.1	-1.8884	6.67536	-4.0156	6.84013e-05	0.0696956	1.40888
ENSG00000267032.1	1.03066	0.991881	4.00764	7.06741e-05	0.0696956	1.38094
ENSG00000273434.1	1.36263	1.44429	3.99673	7.39021e-05	0.0696956	1.34277
ENSG00000248931.1	0.933521	0.697341	3.98739	7.67774e-05	0.0696956	1.31015
ENSG00000200520.1	1.5215	1.56041	3.97829	7.96811e-05	0.0696956	1.27844
ENSG00000095627.8	1.03191	10.6018	3.97816	7.97245e-05	0.0696956	1.27798
ENSG00000257979.1	1.83634	2.55508	3.97737	7.99809e-05	0.0696956	1.27523
ENSG00000251805.1	1.58231	1.76444	3.97143	8.19407e-05	0.0696956	1.25456
ENSG00000280284.1	1.36314	1.33078	3.9713	8.19817e-05	0.0696956	1.25413
ENSG00000278701.1	1.43349	1.459	3.96802	8.30826e-05	0.0696956	1.24274
ENSG00000212370.1	1.48773	1.56954	3.96764	8.32112e-05	0.0696956	1.24142
ENSG00000274452.1	0.899274	0.507418	3.96048	8.56702e-05	0.0696956	1.21655
ENSG00000207322.1	1.20016	0.777816	3.95795	8.65521e-05	0.0696956	1.2078
ENSG00000201901.1	1.24499	0.91539	3.95603	8.72283e-05	0.0696956	1.20116
ENSG00000261221.3	-0.273006	16.6362	-3.95016	8.93307e-05	0.0696956	1.18083
ENSG00000260788.4	1.42955	2.71409	3.94582	9.09136e-05	0.0696956	1.16583
ENSG00000252804.1	1.04151	0.636367	3.94555	9.10119e-05	0.0696956	1.16491
ENSG00000267523.1	-0.509409	15.4894	-3.9455	9.1033e-05	0.0696956	1.16471
ENSG00000266270.1	1.21593	0.966669	3.94199	9.23345e-05	0.0698083	1.1526
ENSG00000222344.1	1.40358	1.2633	3.93555	9.47674e-05	0.0701623	1.1304
ENSG00000199218.1	1.34079	1.3319	3.93462	9.51227e-05	0.0701623	1.12721
ENSG00000241665.3	1.17127	0.911776	3.92239	9.99332e-05	0.0709715	1.08512
ENSG00000266671.3	1.2589	0.90696	3.92187	0.00010014	0.0709715	1.08335
ENSG00000211838.1	1.53636	1.6443	3.91855	0.000101489	0.0709715	1.07194
ENSG00000221448.1	1.06414	0.697383	3.91792	0.000101745	0.0709715	1.06979
ENSG00000274268.1	0.91157	0.547926	3.91709	0.000102087	0.0709715	1.06693
ENSG00000264480.1	1.58801	1.72467	3.91375	0.000103468	0.0710612	1.05547
ENSG00000224595.1	1.17257	1.09814	3.90772	0.000106007	0.0710612	1.0348
ENSG00000230715.3	-0.357987	18.0431	-3.90604	0.00010672	0.0710612	1.02908
ENSG00000225697.9	-0.30021	16.0152	-3.90089	0.000108948	0.0710612	1.01146
ENSG00000277702.1	-1.48408	12.3997	-3.90017	0.000109265	0.0710612	1.00898
ENSG00000203334.4	0.726271	0.563633	3.88958	0.000113995	0.0733487	0.972853
ENSG00000252324.1	1.52952	1.54829	3.87774	0.000119516	0.0740211	0.932545
ENSG00000263895.1	1.31253	1.3947	3.86929	0.000123607	0.0740211	0.903868
ENSG00000257086.1	-0.306951	14.737	-3.86065	0.000127928	0.0758576	0.874599
ENSG00000206923.1	1.33092	1.26281	3.84638	0.000135382	0.0793514	0.82637
ENSG00000248730.1	1.10031	1.33642	3.84356	0.000136899	0.0793514	0.816879
ENSG00000177595.16	-0.31533	15.8927	-3.82617	0.000146641	0.0828904	0.758368
ENSG00000226083.4	0.740611	0.63868	3.82322	0.000148356	0.0830834	0.748473
ENSG00000199938.1	1.72063	2.17488	3.81462	0.000153465	0.0844141	0.719661
ENSG00000264792.1	1.49926	1.62327	3.81322	0.00015431	0.0844141	0.714994
ENSG00000201036.1	0.89885	0.511613	3.81051	0.000155965	0.0844141	0.705918
ENSG00000279410.1	1.62041	4.41706	3.80729	0.000157948	0.0844141	0.695168
ENSG00000272589.1	-1.3403	8.42702	-3.806	0.000158756	0.0844141	0.690828
ENSG00000207651.1	1.24854	1.00934	3.80466	0.000159592	0.0844141	0.686361
ENSG00000206588.1	1.38262	1.42876	3.80097	0.000161919	0.0844252	0.674052
ENSG00000174791.9	-0.398722	15.0792	-3.79529	0.000165565	0.0848635	0.655112
ENSG00000256171.1	1.80588	5.60607	3.79158	0.000167988	0.0853817	0.64276
ENSG00000207269.1	0.84938	0.525438	3.78889	0.000169763	0.085565	0.633822
ENSG00000255972.1	1.31628	1.05299	3.78164	0.000174643	0.0872972	0.609729
ENSG00000266981.1	0.801084	0.603694	3.77595	0.000178562	0.0873398	0.590867
ENSG00000249163.3	1.20188	1.65324	3.77524	0.000179061	0.0873398	0.588498
ENSG00000199831.1	0.938926	0.62712	3.76262	0.000188082	0.0896465	0.546733
ENSG00000179044.14	-0.274634	15.0618	-3.76032	0.000189768	0.0896465	0.539148
ENSG00000237742.5	1.34881	6.25086	3.75876	0.000190921	0.0896465	0.534005
ENSG00000255284.1	-0.307976	15.3262	-3.75768	0.000191723	0.0896465	0.530443
ENSG00000266128.2	1.01132	0.82746	3.75065	0.000197034	0.0896465	0.507235
ENSG00000235316.1	-0.300503	13.7095	-3.74351	0.000202561	0.0896465	0.48374
ENSG00000218089.1	0.621288	0.378673	3.74094	0.000204581	0.0896465	0.475315
ENSG00000225892.3	-0.445316	14.8555	-3.7374	0.000207402	0.0896465	0.463687
ENSG00000238457.1	1.18785	0.913338	3.73278	0.000211142	0.0896465	0.448513
ENSG00000275183.1	-0.291482	15.808	-3.73271	0.000211195	0.0896465	0.4483
ENSG00000242079.1	0.760293	0.46485	3.73082	0.000212745	0.0896465	0.442092
ENSG00000279715.1	0.737998	0.539687	3.72882	0.000214394	0.0896465	0.435539
ENSG00000221590.1	1.18436	0.98292	3.7283	0.000214825	0.0896465	0.433834
ENSG00000222293.1	1.05896	0.739929	3.72645	0.000216367	0.0896465	0.427763
ENSG00000224420.3	-0.486315	13.3213	-3.72381	0.000218577	0.0896465	0.419139
ENSG00000200665.1	1.42847	1.4689	3.72307	0.000219206	0.0896465	0.416701
ENSG00000182324.6	-0.345341	12.9544	-3.71512	0.000226018	0.0896465	0.39073
ENSG00000250040.2	0.699607	0.469974	3.71078	0.00022982	0.0896465	0.376578
ENSG00000143630.8	-0.32116	15.0169	-3.71014	0.000230387	0.0896465	0.374487
ENSG00000201510.1	1.0164	0.784443	3.71	0.000230515	0.0896465	0.374015
ENSG00000258212.1	1.03967	0.915542	3.70934	0.000231097	0.0896465	0.371878
ENSG00000253579.1	1.34757	1.69241	3.70899	0.00023141	0.0896465	0.370728
ENSG00000235587.2	-0.564014	13.432	-3.70662	0.000233527	0.0896465	0.363003
ENSG00000257858.1	0.953848	0.923746	3.70501	0.000234972	0.0896465	0.35777
ENSG00000252904.1	1.48112	1.62779	3.70296	0.000236827	0.0896465	0.351101
ENSG00000171459.3	1.00921	1.02555	3.70295	0.000236836	0.0896465	0.35107
ENSG00000226696.4	-0.296811	15.3245	-3.70275	0.000237022	0.0896465	0.350402
ENSG00000274414.1	-0.572748	12.7358	-3.70153	0.000238129	0.0896465	0.346452
ENSG00000279515.1	0.874339	0.725206	3.69865	0.000240776	0.0896465	0.337076
ENSG00000143632.13	-0.576845	12.0974	-3.69752	0.000241825	0.0896465	0.333387
ENSG00000223225.1	1.76842	3.00086	3.6962	0.000243047	0.0896465	0.329113
ENSG00000257027.1	0.343592	15.1418	3.6915	0.000247459	0.0896465	0.313859
ENSG00000274012.1	0.596001	22.0139	3.691	0.000247937	0.0896465	0.312222
ENSG00000277712.1	1.36207	1.38573	3.6873	0.000251474	0.0896465	0.300213
ENSG00000258619.2	1.02055	1.11424	3.68618	0.000252549	0.0896465	0.296595
ENSG00000248228.1	1.55486	2.80536	3.68541	0.000253299	0.0896465	0.294084
ENSG00000281130.1	0.99203	0.615649	3.68474	0.000253944	0.0896465	0.291928
ENSG00000266719.1	1.58105	1.95192	3.67799	0.000260578	0.0896465	0.270065
ENSG00000276137.1	0.97754	0.696574	3.67544	0.000263117	0.0896465	0.261848
ENSG00000241997.3	0.906574	0.747507	3.67204	0.000266554	0.0896465	0.250849
ENSG00000265722.1	1.33697	1.40807	3.67193	0.000266668	0.0896465	0.250488
ENSG00000241404.5	-0.438299	12.6405	-3.66649	0.000272243	0.0896465	0.232953
ENSG00000201875.1	0.923931	0.647187	3.66643	0.000272312	0.0896465	0.232738
ENSG00000025039.13	0.342747	16.6791	3.6661	0.000272652	0.0896465	0.231681
ENSG00000272440.1	0.316747	14.6658	3.66383	0.000275014	0.0896465	0.224372
ENSG00000264876.1	1.18202	1.73585	3.66216	0.000276771	0.0896465	0.21898
ENSG00000258771.1	-0.658094	0.465353	-3.66001	0.000279041	0.0896465	0.212059
ENSG00000258731.1	1.57862	6.16614	3.65761	0.000281597	0.0896465	0.204335
ENSG00000198974.2	1.0912	0.875228	3.65181	0.000287866	0.0896465	0.185684
ENSG00000208022.1	0.790268	0.442595	3.64959	0.000290298	0.0896465	0.178559
ENSG00000259001.3	1.88649	5.97619	3.64956	0.000290326	0.0896465	0.178477
ENSG00000280115.1	1.13609	1.18821	3.64799	0.000292066	0.0896465	0.173418
ENSG00000180089.5	-0.32743	14.0093	-3.6477	0.000292383	0.0896465	0.172498
ENSG00000278260.1	0.982985	0.613559	3.64539	0.000294953	0.0896465	0.165087
ENSG00000239221.3	1.21117	1.38823	3.63517	0.00030658	0.0904298	0.132352
ENSG00000260029.2	1.23831	1.71311	3.63496	0.000306828	0.0904298	0.13167
ENSG00000206595.1	1.67935	2.65085	3.63208	0.000310172	0.0904298	0.122493
ENSG00000207293.1	1.87234	3.83496	3.63139	0.000310986	0.0904298	0.120274
ENSG00000201912.1	1.10859	0.827982	3.63004	0.000312573	0.0904562	0.115967
ENSG00000258400.1	1.72238	5.52345	3.62083	0.000323621	0.0923282	0.0865707
ENSG00000216069.1	1.15714	0.951514	3.61733	0.000327914	0.0925446	0.0754198
ENSG00000180902.15	-0.305129	16.613	-3.61648	0.000328957	0.0925446	0.0727342
ENSG00000260840.1	0.959664	1.4502	3.61647	0.00032897	0.0925446	0.0727009
ENSG00000207488.1	0.987413	0.654041	3.61108	0.000335709	0.0936891	0.0555452
ENSG00000239119.1	1.0692	0.707677	3.60954	0.000337653	0.0936891	0.0506615
ENSG00000222451.1	0.759199	0.507776	3.6068	0.000341148	0.0936891	0.0419513
ENSG00000240997.3	1.00447	0.858736	3.60592	0.000342271	0.0936891	0.0391703
ENSG00000261105.4	0.548464	14.4461	3.60478	0.00034374	0.0936891	0.0355494
ENSG00000184363.8	-0.299371	18.7679	-3.59951	0.000350599	0.0950908	0.0188412
ENSG00000201421.1	0.951607	0.681695	3.59458	0.000357135	0.0960028	0.00322137
ENSG00000200673.1	0.706257	0.438474	3.59193	0.000360697	0.0963312	-0.00516735
ENSG00000212539.2	1.00074	0.827218	3.5913	0.000361543	0.0963312	-0.00714839
ENSG00000222506.1	1.35803	1.45176	3.5851	0.000370032	0.0971413	-0.0267673
ENSG00000171016.10	0.347515	14.1971	3.58466	0.000370639	0.0971413	-0.0281527
ENSG00000211861.1	1.74272	2.70783	3.58439	0.000371007	0.0971413	-0.0289924
ENSG00000230081.2	1.27066	1.36503	3.57758	0.000380551	0.0987848	-0.0504578
ENSG00000218891.4	-0.274314	16.0892	-3.57566	0.000383282	0.0990686	-0.0565005
ENSG00000207292.1	1.36328	1.69967	3.57308	0.000386995	0.0996025	-0.0646455
ENSG00000201296.1	0.791402	0.496722	3.56756	0.000395018	0.100337	-0.0819832
ENSG00000264295.1	1.10152	0.950963	3.56527	0.000398407	0.100337	-0.0891983
ENSG00000095539.14	-0.436068	15.5369	-3.56259	0.000402395	0.100337	-0.0976126
ENSG00000222076.1	0.849762	0.528677	3.55919	0.000407511	0.100761	-0.108283
ENSG00000115257.14	-0.405688	14.2525	-3.55876	0.000408154	0.100761	-0.109615
ENSG00000263993.2	1.10477	1.08037	3.55162	0.000419104	0.100808	-0.13197
ENSG00000281025.1	1.10897	1.09218	3.55019	0.000421329	0.100808	-0.136443
ENSG00000265642.1	1.49986	1.90444	3.54846	0.000424044	0.100808	-0.141864
ENSG00000252330.2	0.960448	0.69696	3.54572	0.000428359	0.100808	-0.150413
ENSG00000243197.6	0.865737	0.89905	3.54448	0.000430337	0.100808	-0.154302
ENSG00000201807.1	1.29033	1.4273	3.544	0.0004311	0.100808	-0.155796
ENSG00000164114.17	0.287313	15.3469	3.5426	0.000433346	0.100808	-0.160183
ENSG00000234816.2	1.71929	4.34868	3.539	0.000439143	0.101377	-0.1714
ENSG00000258066.1	1.38038	2.17558	3.5373	0.000441905	0.101432	-0.176691
ENSG00000270669.1	0.830318	0.623104	3.5324	0.000449976	0.101552	-0.191966
ENSG00000251811.1	1.29936	1.52206	3.52879	0.000456	0.102149	-0.203187
ENSG00000207123.1	0.627201	0.314226	3.52592	0.000460856	0.102669	-0.212124
ENSG00000222778.1	0.748015	0.432856	3.52484	0.000462683	0.102669	-0.215462
ENSG00000225539.4	0.899358	1.05285	3.52442	0.000463414	0.102669	-0.216794
ENSG00000241943.2	0.955956	0.791113	3.52221	0.000467187	0.102866	-0.223634
ENSG00000252702.1	1.14505	0.963155	3.52139	0.000468606	0.102866	-0.226193
ENSG00000271048.1	0.923809	0.736475	3.51951	0.000471849	0.102866	-0.23201
ENSG00000221320.1	0.982003	0.744051	3.51833	0.000473903	0.102866	-0.235674
ENSG00000232772.1	0.863422	0.902263	3.51283	0.000483575	0.102866	-0.252714
ENSG00000234686.1	0.657201	0.48264	3.5121	0.000484881	0.102866	-0.254989
ENSG00000099849.13	-0.331792	18.9794	-3.51202	0.000485024	0.102866	-0.255236
ENSG00000200972.1	1.45477	1.76868	3.51161	0.000485759	0.102866	-0.256514
ENSG00000166363.5	0.89602	0.830333	3.50727	0.000493545	0.102866	-0.269922
ENSG00000255396.2	0.847177	0.600557	3.50602	0.000495815	0.102866	-0.273791
ENSG00000225144.2	0.940886	0.815055	3.50565	0.000496484	0.102866	-0.274927
ENSG00000248701.1	0.658678	0.416433	3.50559	0.000496595	0.102866	-0.275116
ENSG00000215386.9	0.471093	12.1998	3.50376	0.000499943	0.102866	-0.280782
ENSG00000199730.1	1.38408	2.01989	3.50347	0.000500479	0.102866	-0.281684
ENSG00000238372.1	1.25443	1.29835	3.50343	0.000500552	0.102866	-0.281807
ENSG00000228436.2	0.266938	13.5133	3.49937	0.000508039	0.102866	-0.294323
ENSG00000201358.1	1.15492	1.2309	3.49917	0.000508408	0.102866	-0.294935
ENSG00000212482.1	0.809704	0.470567	3.49854	0.000509586	0.102866	-0.296886
ENSG00000243679.1	-0.343504	17.5642	-3.49804	0.000510531	0.102866	-0.298447
ENSG00000174669.10	-0.287996	17.6283	-3.49771	0.000511144	0.102866	-0.299459
ENSG00000250573.1	0.570223	0.320818	3.49719	0.000512106	0.102866	-0.301044
ENSG00000241295.1	0.974416	0.79193	3.49645	0.000513507	0.102866	-0.303347
ENSG00000214207.2	-0.616358	11.8966	-3.49546	0.000515362	0.102866	-0.306387
ENSG00000135914.5	0.571371	13.7394	3.49458	0.000517024	0.102866	-0.3091
ENSG00000237325.3	0.945804	1.01442	3.49227	0.000521402	0.10302	-0.316207
ENSG00000261971.5	-0.313925	14.4321	-3.4917	0.000522496	0.10302	-0.317973
ENSG00000267591.1	0.917176	0.720584	3.48997	0.000525806	0.10302	-0.323295
ENSG00000171999.7	0.752429	0.627083	3.48857	0.000528504	0.10302	-0.327607
ENSG00000258473.1	1.5652	3.41019	3.48786	0.000529877	0.10302	-0.329794
ENSG00000207827.1	0.909032	0.629612	3.48627	0.000532953	0.10302	-0.33467
ENSG00000264797.1	0.888795	0.612177	3.485	0.000535436	0.10302	-0.338586
ENSG00000264577.1	-0.293083	15.3302	-3.48483	0.000535774	0.10302	-0.339119
ENSG00000222931.1	0.635756	0.407986	3.48437	0.000536668	0.10302	-0.340523
ENSG00000264288.1	1.00492	0.72349	3.48437	0.000536673	0.10302	-0.340532
ENSG00000224547.1	0.748999	0.641795	3.48345	0.000538471	0.10302	-0.343349
ENSG00000266025.2	0.990822	0.808281	3.4827	0.000539941	0.10302	-0.345646
ENSG00000279702.1	0.779222	0.493712	3.48115	0.000543001	0.103278	-0.350406
ENSG00000238512.1	0.892526	0.569986	3.47762	0.000550027	0.10396	-0.361236
ENSG00000239211.3	1.12637	1.27145	3.47325	0.000558841	0.104645	-0.374626
ENSG00000274618.1	1.5815	2.53029	3.46938	0.000566772	0.105669	-0.386494
ENSG00000213384.2	1.22544	1.35086	3.46859	0.000568396	0.105669	-0.388903
ENSG00000224467.1	1.40786	2.27154	3.46803	0.000569552	0.105669	-0.390615
ENSG00000207759.1	1.0102	0.870358	3.46575	0.000574291	0.105991	-0.397592
ENSG00000212280.1	1.55244	2.46357	3.46303	0.000579987	0.105991	-0.405902
ENSG00000280155.1	1.16092	2.10907	3.45968	0.000587078	0.105991	-0.416132
ENSG00000241156.3	0.858549	0.663878	3.45626	0.000594401	0.105991	-0.426567
ENSG00000224541.1	1.75649	7.49738	3.4562	0.000594542	0.105991	-0.426767
ENSG00000223548.1	0.594949	0.369514	3.45427	0.000598703	0.105991	-0.432637
ENSG00000252750.1	1.45302	1.7762	3.45399	0.000599306	0.105991	-0.433483
ENSG00000280537.1	-0.477877	10.8926	-3.45392	0.000599456	0.105991	-0.433695
ENSG00000178412.4	1.45411	5.09121	3.45389	0.000599534	0.105991	-0.433804
ENSG00000271828.1	0.324133	12.091	3.45174	0.000604219	0.105991	-0.440355
ENSG00000225542.1	1.3412	2.06595	3.45151	0.000604724	0.105991	-0.441058
ENSG00000221375.1	1.04612	0.832405	3.45115	0.000605501	0.105991	-0.442139
ENSG00000275129.1	0.7447	0.468658	3.45083	0.000606198	0.105991	-0.443108
ENSG00000206786.1	1.19029	1.24374	3.45077	0.000606335	0.105991	-0.443298
ENSG00000266383.1	0.905829	0.658536	3.44983	0.000608399	0.106045	-0.446157
ENSG00000233828.3	1.04336	2.00958	3.44814	0.000612133	0.10639	-0.451306
ENSG00000275888.1	-0.374957	15.1972	-3.44705	0.000614542	0.106502	-0.454612
ENSG00000250516.1	1.43782	3.60735	3.44559	0.000617798	0.106666	-0.459058
ENSG00000257640.1	1.31216	1.86335	3.44359	0.000622282	0.106666	-0.465143
ENSG00000201782.1	0.604175	0.344401	3.4412	0.000627667	0.106666	-0.472392
ENSG00000260936.1	0.424102	13.34	3.44045	0.000629372	0.106666	-0.474673
ENSG00000259245.1	1.36819	2.70143	3.43847	0.000633879	0.106666	-0.480677
ENSG00000151838.10	1.33079	4.10567	3.43781	0.000635388	0.106666	-0.482677
ENSG00000237106.2	0.932497	0.707014	3.43776	0.000635509	0.106666	-0.482837
ENSG00000234637.1	1.00062	1.08414	3.43775	0.00063554	0.106666	-0.482877
ENSG00000166603.4	1.36977	7.88645	3.43772	0.000635597	0.106666	-0.482953
ENSG00000241834.3	1.18172	1.39472	3.43556	0.000640565	0.107026	-0.489503
ENSG00000200741.1	0.975099	0.847622	3.43305	0.000646402	0.107377	-0.497132
ENSG00000239677.5	1.22858	2.37659	3.43294	0.000646656	0.107377	-0.497462
ENSG00000234293.1	1.39053	2.17139	3.4316	0.000649771	0.107377	-0.501503
ENSG00000252923.1	0.682046	0.390835	3.43011	0.000653279	0.107513	-0.506033
ENSG00000224066.1	-0.654372	11.4997	-3.42886	0.000656215	0.107513	-0.509804
ENSG00000249545.1	0.916979	0.780894	3.42876	0.000656445	0.107513	-0.510097
ENSG00000234752.1	0.71975	0.489979	3.4275	0.000659444	0.107513	-0.513931
ENSG00000201665.1	0.601815	0.347434	3.42731	0.000659882	0.107513	-0.514489
ENSG00000261826.1	0.574975	0.438223	3.42599	0.000663035	0.107513	-0.518497
ENSG00000240707.2	-1.17122	3.21901	-3.42247	0.000671464	0.108299	-0.529119
ENSG00000259433.2	1.23684	3.21887	3.42159	0.000673591	0.108336	-0.531777
ENSG00000186174.11	-0.276836	17.3748	-3.42053	0.000676171	0.108336	-0.534992
ENSG00000234060.1	1.0185	0.896991	3.42016	0.000677066	0.108336	-0.536104
ENSG00000212389.1	1.15158	1.09082	3.41912	0.0006796	0.108454	-0.539244
ENSG00000200288.1	0.991005	0.845928	3.41643	0.000686187	0.109217	-0.547352
ENSG00000273983.1	1.14884	10.4808	3.41157	0.00069825	0.109815	-0.561999
ENSG00000238482.1	1.34167	1.61442	3.41045	0.000701057	0.109815	-0.565371
ENSG00000202354.1	1.35851	1.19677	3.41035	0.00070132	0.109815	-0.565686
ENSG00000235158.1	0.737561	0.814054	3.40948	0.000703509	0.109815	-0.568305
ENSG00000207407.1	0.814535	0.558095	3.40881	0.000705202	0.109815	-0.570326
ENSG00000227433.1	1.37158	2.16377	3.40853	0.000705894	0.109815	-0.571149
ENSG00000223001.1	1.03725	0.792948	3.40732	0.000708959	0.109815	-0.574791
ENSG00000229413.2	-0.384642	16.0273	-3.40657	0.000710869	0.109815	-0.577052
ENSG00000259180.1	1.11155	1.36987	3.40573	0.000713015	0.109815	-0.579584
ENSG00000239118.1	1.7335	3.34799	3.40559	0.000713375	0.109815	-0.580008
ENSG00000266604.1	1.56698	4.53607	3.4043	0.000716673	0.109815	-0.583883
ENSG00000167702.10	-0.39478	16.235	-3.4035	0.000718723	0.109815	-0.586284
ENSG00000241942.2	1.00614	0.927446	3.40349	0.000718752	0.109815	-0.586318
ENSG00000207171.1	1.91934	5.97658	3.40313	0.000719673	0.109815	-0.587394
ENSG00000225855.5	-0.343381	15.2455	-3.40129	0.000724441	0.109815	-0.592941
ENSG00000240936.3	1.16584	1.42005	3.40057	0.000726286	0.10982	-0.595078
ENSG00000243333.3	1.19087	1.40808	3.39973	0.000728481	0.109877	-0.597614
ENSG00000207460.1	1.53479	2.34894	3.39557	0.000739389	0.110665	-0.610098
ENSG00000252046.1	1.13722	1.13244	3.39534	0.000739996	0.110665	-0.610787
ENSG00000207177.1	0.937011	0.807213	3.39374	0.00074424	0.110665	-0.61559
ENSG00000179468.5	0.909153	1.07106	3.39243	0.000747719	0.110665	-0.619507
ENSG00000226159.1	0.875114	0.917306	3.39204	0.000748748	0.110665	-0.620662
ENSG00000252521.1	0.818461	0.475953	3.39155	0.000750079	0.110665	-0.622154
ENSG00000207201.1	0.767707	0.490753	3.3894	0.000755848	0.110665	-0.628588
ENSG00000272556.1	-0.522898	15.1723	-3.3891	0.00075666	0.110665	-0.629489
ENSG00000222609.1	0.676219	0.393338	3.38886	0.000757299	0.110665	-0.630199
ENSG00000280762.1	0.903581	0.656014	3.3888	0.000757457	0.110665	-0.630374
ENSG00000201648.1	0.926773	0.714113	3.38816	0.000759193	0.110665	-0.632296
ENSG00000234995.1	1.51816	3.76655	3.38776	0.000760273	0.110665	-0.63349
ENSG00000230718.1	1.30396	1.75558	3.38689	0.00076262	0.110665	-0.636078
ENSG00000271057.1	1.38286	2.31643	3.38676	0.000762982	0.110665	-0.636476
ENSG00000207820.1	0.916664	0.710171	3.38579	0.000765617	0.110748	-0.639371
ENSG00000241231.1	1.04792	1.41652	3.38459	0.000768911	0.110748	-0.642977
ENSG00000167619.10	-0.630726	12.1378	-3.38454	0.000769046	0.110748	-0.643124
ENSG00000222397.1	0.596982	0.349327	3.38372	0.000771301	0.110809	-0.645581
ENSG00000264974.1	0.902336	0.639582	3.38231	0.000775163	0.110849	-0.649775
ENSG00000231755.1	1.40963	3.1146	3.38025	0.000780884	0.111392	-0.655948
ENSG00000265470.1	1.14023	1.04688	3.37891	0.0007846	0.111588	-0.659933
ENSG00000202351.1	0.840369	0.662844	3.37843	0.000785948	0.111588	-0.661374
ENSG00000281715.1	0.803798	0.51509	3.37776	0.000787801	0.111589	-0.663351
ENSG00000250397.2	-0.538512	13.0857	-3.37654	0.000791228	0.11159	-0.666995
ENSG00000201583.1	0.693212	0.469998	3.37645	0.000791495	0.11159	-0.667278
ENSG00000272822.1	-0.791613	10.8037	-3.3751	0.000795301	0.111865	-0.671304
ENSG00000253370.2	0.741973	0.434135	3.37426	0.000797664	0.111938	-0.673795
ENSG00000228073.1	1.48483	2.85379	3.37035	0.00080882	0.112747	-0.685451
ENSG00000200521.1	1.1741	1.20794	3.37028	0.000809021	0.112747	-0.685659
ENSG00000207154.1	0.654557	0.384035	3.36935	0.000811687	0.112858	-0.68842
ENSG00000271158.1	0.381112	0.190936	3.3681	0.000815298	0.1131	-0.692145
ENSG00000249761.1	0.921118	0.825426	3.36661	0.000819623	0.113214	-0.696585
ENSG00000199200.2	1.06892	0.955986	3.36653	0.000819861	0.113214	-0.696828
ENSG00000250141.1	1.28851	1.71835	3.36584	0.000821847	0.113229	-0.698858
ENSG00000274006.1	0.791171	0.508401	3.36514	0.00082391	0.113256	-0.700962
ENSG00000216205.1	1.0492	0.892876	3.36208	0.000832883	0.113971	-0.710049
ENSG00000255206.1	0.859178	0.733978	3.36115	0.000835629	0.114089	-0.712811
ENSG00000232240.2	0.80949	0.646497	3.35946	0.000840638	0.11419	-0.717824
ENSG00000206617.1	0.590671	0.295925	3.35936	0.000840933	0.11419	-0.718118
ENSG00000280102.2	1.97321	6.94595	3.3586	0.000843195	0.11419	-0.720372
ENSG00000250860.1	1.13884	1.91733	3.35836	0.000843922	0.11419	-0.721094
ENSG00000249106.1	1.12621	1.72804	3.35741	0.000846753	0.114317	-0.723903
ENSG00000006025.10	-0.288213	15.9442	-3.35438	0.000855884	0.114864	-0.7329
ENSG00000266276.2	0.694697	0.450728	3.35417	0.000856503	0.114864	-0.733506
ENSG00000255083.1	0.698155	0.587685	3.35281	0.000860641	0.115164	-0.737548
ENSG00000250853.1	1.50658	8.20055	3.35125	0.000865406	0.115546	-0.742178
ENSG00000234890.1	1.1385	1.67885	3.34853	0.000873738	0.115868	-0.750214
ENSG00000236710.1	-1.08021	10.4152	-3.34797	0.000875484	0.115868	-0.751887
ENSG00000251951.1	0.603781	0.342587	3.34663	0.000879627	0.115947	-0.755846
ENSG00000252928.1	0.843983	0.632557	3.34653	0.000879914	0.115947	-0.756119
ENSG00000270139.1	0.881001	0.694956	3.34209	0.000893806	0.116704	-0.769253
ENSG00000212609.1	0.621415	0.354236	3.3415	0.000895656	0.116704	-0.770986
ENSG00000263740.2	0.622138	14.7603	3.34116	0.000896733	0.116704	-0.771993
ENSG00000227466.1	1.09068	1.25341	3.341	0.000897236	0.116704	-0.772463
ENSG00000228450.2	0.874025	0.906162	3.33894	0.000903784	0.117029	-0.778559
ENSG00000252894.2	1.19366	1.27782	3.33874	0.000904424	0.117029	-0.779152
ENSG00000234129.6	0.386585	11.1086	3.33839	0.000905539	0.117029	-0.780184
ENSG00000260899.1	-0.678063	12.3645	-3.33663	0.00091115	0.117219	-0.785363
ENSG00000277640.1	0.582014	0.291588	3.33638	0.000911951	0.117219	-0.786099
ENSG00000215162.1	1.0107	1.72397	3.33473	0.000917276	0.117219	-0.790978
ENSG00000249580.1	0.638779	0.412132	3.33371	0.000920577	0.117219	-0.793988
ENSG00000250866.1	0.808022	0.745573	3.33023	0.000931877	0.118161	-0.804213
ENSG00000210184.1	-2.08056	7.54557	-3.32923	0.000935185	0.118265	-0.807182
ENSG00000233501.1	0.836376	0.943968	3.32781	0.000939835	0.118265	-0.811338
ENSG00000249372.1	1.07836	1.22584	3.32755	0.000940716	0.118265	-0.812122
ENSG00000265251.1	0.683872	0.391905	3.32738	0.000941271	0.118265	-0.812617
ENSG00000253872.1	1.09743	1.97287	3.32667	0.000943598	0.118265	-0.814685
ENSG00000267896.1	-0.382218	14.9087	-3.32388	0.000952889	0.118265	-0.822894
ENSG00000198517.8	-0.331946	17.8645	-3.32351	0.000954144	0.118265	-0.823997
ENSG00000263755.2	1.15637	1.4966	3.32271	0.0009568	0.118265	-0.826326
ENSG00000267511.1	0.881444	0.836965	3.32202	0.000959133	0.118265	-0.828366
ENSG00000258375.2	0.800626	0.809457	3.32177	0.000959988	0.118265	-0.829112
ENSG00000267288.2	-0.389316	12.724	-3.32129	0.000961573	0.118265	-0.830494
ENSG00000278052.1	-0.57927	0.377591	-3.32088	0.000962976	0.118265	-0.831715
ENSG00000249278.1	0.789626	0.65613	3.32067	0.000963688	0.118265	-0.832334
ENSG00000258360.1	0.663956	0.524156	3.32008	0.000965674	0.118265	-0.834059
ENSG00000276359.1	1.13672	1.28512	3.31974	0.000966835	0.118265	-0.835065
ENSG00000163606.9	0.34351	13.5956	3.31942	0.000967898	0.118265	-0.835985
ENSG00000162630.5	0.592844	13.0176	3.31794	0.000972939	0.118642	-0.840337
ENSG00000231857.1	0.953549	1.17102	3.31672	0.000977115	0.118733	-0.843924
ENSG00000156486.7	0.718146	9.45596	3.31657	0.000977613	0.118733	-0.84435
ENSG00000251579.1	1.30147	2.14748	3.3152	0.000982333	0.118804	-0.848384
ENSG00000270022.3	1.48048	7.68989	3.31469	0.00098409	0.118804	-0.849881
ENSG00000230833.1	1.43033	3.3582	3.31411	0.000986079	0.118807	-0.851572
ENSG00000226254.1	1.04993	1.16333	3.31337	0.000988634	0.118878	-0.853738
ENSG00000252184.1	0.836478	0.618059	3.30972	0.00100132	0.119689	-0.864416
ENSG00000206962.1	0.90404	0.75983	3.30779	0.00100811	0.120263	-0.870073
ENSG00000237099.1	0.582682	0.431835	3.30655	0.00101248	0.120427	-0.873698
ENSG00000179528.14	-0.304061	13.5777	-3.30529	0.00101694	0.120604	-0.877377
ENSG00000273561.1	1.03887	1.11381	3.30402	0.00102145	0.120796	-0.881079
ENSG00000252237.1	0.995884	0.80024	3.30302	0.00102503	0.120796	-0.884009
ENSG00000237948.1	1.1456	1.80711	3.3026	0.00102655	0.120796	-0.88525
ENSG00000249418.2	0.68037	0.492745	3.3011	0.00103193	0.121193	-0.889627
ENSG00000276182.1	0.302306	14.55	3.30003	0.00103578	0.121409	-0.89274
ENSG00000272412.2	1.24997	1.80682	3.29528	0.00105308	0.122487	-0.9066
ENSG00000249114.1	0.588243	0.375441	3.2938	0.0010585	0.122698	-0.910899
ENSG00000231040.1	0.609769	0.453987	3.29243	0.00106357	0.122897	-0.914896
ENSG00000272669.1	-0.415299	15.4913	-3.29211	0.00106473	0.122897	-0.915811
ENSG00000277958.1	1.28309	2.05528	3.29062	0.00107028	0.122974	-0.920157
ENSG00000199858.1	0.66424	0.384957	3.29042	0.00107102	0.122974	-0.920737
ENSG00000201715.1	0.990063	0.843141	3.28973	0.00107359	0.122974	-0.922745
ENSG00000263494.1	1.09348	1.2498	3.28958	0.00107416	0.122974	-0.923189
ENSG00000237207.2	0.583136	0.444085	3.28834	0.00107881	0.122974	-0.926804
ENSG00000240014.3	0.888953	0.756154	3.28812	0.00107963	0.122974	-0.927438
ENSG00000221232.1	1.16177	1.17621	3.2862	0.00108686	0.123102	-0.933017
ENSG00000199197.1	0.898451	0.889921	3.28517	0.00109076	0.123313	-0.936015
ENSG00000267221.1	-0.47851	14.0268	-3.28375	0.00109613	0.123688	-0.940121
ENSG00000241246.3	1.15538	1.45195	3.28242	0.00110121	0.123879	-0.943995
ENSG00000256120.1	1.07648	1.35082	3.28162	0.00110429	0.123879	-0.946326
ENSG00000135355.3	-1.08019	1.76292	-3.28161	0.00110433	0.123879	-0.946358
ENSG00000226145.6	-1.47047	8.16624	-3.27925	0.00111339	0.124246	-0.953192
ENSG00000201846.1	0.95267	0.87991	3.27666	0.00112343	0.124348	-0.960697
ENSG00000227948.4	1.29954	2.06608	3.27554	0.00112781	0.124348	-0.963955
ENSG00000223247.1	0.798581	0.554242	3.27481	0.00113066	0.124348	-0.966063
ENSG00000277408.1	0.702301	0.448588	3.27479	0.00113076	0.124348	-0.966134
ENSG00000279672.1	-0.328964	15.0685	-3.27059	0.00114733	0.124877	-0.978297
ENSG00000206807.1	0.650442	0.377784	3.26964	0.0011511	0.124877	-0.981039
ENSG00000272821.1	-0.303526	17.0412	-3.26854	0.00115547	0.124877	-0.984211
ENSG00000252660.1	1.27706	1.73952	3.26848	0.00115571	0.124877	-0.984387
ENSG00000272273.1	-0.434868	13.6082	-3.26781	0.00115838	0.124877	-0.986316
ENSG00000181552.3	1.43484	3.43429	3.26643	0.00116394	0.124877	-0.990313
ENSG00000240959.1	0.725053	0.645659	3.26604	0.00116551	0.124877	-0.99144
ENSG00000236785.1	0.882349	1.07486	3.26587	0.00116619	0.124877	-0.991927
ENSG00000232892.1	1.12865	2.54375	3.26579	0.00116652	0.124877	-0.992168
ENSG00000139187.8	0.310672	13.5819	3.26579	0.00116653	0.124877	-0.992176
ENSG00000275067.1	-0.676838	0.438572	-3.26466	0.00117107	0.125139	-0.995421
ENSG00000207274.1	1.11205	1.23985	3.26357	0.00117551	0.125139	-0.998582
ENSG00000231985.1	1.24558	1.73732	3.2614	0.00118432	0.125139	-1.00483
ENSG00000251338.1	0.564668	0.361472	3.26134	0.00118457	0.125139	-1.005
ENSG00000140839.10	-0.870802	9.01807	-3.26046	0.00118817	0.125139	-1.00754
ENSG00000238716.1	1.62326	3.05992	3.25983	0.00119076	0.125139	-1.00936
ENSG00000232327.4	1.21731	2.3517	3.2597	0.00119132	0.125139	-1.00975
ENSG00000274350.1	0.676646	0.48747	3.25885	0.00119482	0.125139	-1.0122
ENSG00000234167.1	1.14057	1.48715	3.25816	0.00119766	0.125139	-1.01418
ENSG00000255774.1	-1.73163	5.25034	-3.25803	0.00119819	0.125139	-1.01455
ENSG00000225885.5	0.599541	11.0977	3.25768	0.00119964	0.125139	-1.01557
ENSG00000207633.2	1.14742	1.25959	3.25759	0.00120002	0.125139	-1.01583
ENSG00000277910.1	1.26238	1.71094	3.25543	0.00120901	0.125437	-1.02206
ENSG00000252153.1	1.36651	1.94771	3.25479	0.00121168	0.125437	-1.02391
ENSG00000264158.1	0.834935	0.632337	3.25318	0.00121841	0.125757	-1.02854
ENSG00000231132.1	0.999961	0.907855	3.25026	0.00123072	0.12681	-1.03693
ENSG00000200508.1	1.02648	1.05651	3.24752	0.00124237	0.127161	-1.0448
ENSG00000212254.1	0.684936	0.443703	3.2471	0.00124419	0.127161	-1.04603
ENSG00000224593.1	1.55638	4.79268	3.24629	0.00124764	0.127161	-1.04834
ENSG00000260686.1	0.309111	13.617	3.24628	0.00124767	0.127161	-1.04836
ENSG00000163596.15	0.297956	12.9859	3.24601	0.00124884	0.127161	-1.04914
ENSG00000271364.1	0.645176	0.530191	3.23621	0.00129162	0.12986	-1.07727
ENSG00000213290.4	-0.629916	11.2412	-3.23448	0.00129928	0.130111	-1.08221
ENSG00000211835.1	1.23982	1.51034	3.23373	0.00130266	0.130111	-1.08437
ENSG00000207996.1	1.12141	1.22155	3.23335	0.00130434	0.130111	-1.08545
ENSG00000264596.1	1.02909	1.42537	3.23238	0.00130866	0.130111	-1.08821
ENSG00000221473.2	0.80538	0.521795	3.23148	0.00131274	0.130111	-1.09081
ENSG00000179241.11	-0.311131	15.1153	-3.23092	0.00131526	0.130111	-1.09241
ENSG00000263504.1	0.675598	0.398507	3.22973	0.00132062	0.130111	-1.0958
ENSG00000188483.7	-0.343856	16.6237	-3.22911	0.00132341	0.130111	-1.09757
ENSG00000225708.5	0.857029	1.04004	3.22725	0.00133188	0.130111	-1.10289
ENSG00000263805.1	0.644794	0.379245	3.22704	0.00133282	0.130111	-1.10348
ENSG00000206652.1	1.1418	1.37397	3.22674	0.0013342	0.130111	-1.10434
ENSG00000265818.1	-0.634725	0.568804	-3.22628	0.0013363	0.130111	-1.10565
ENSG00000240639.3	0.909597	0.898075	3.22576	0.00133868	0.130111	-1.10714
ENSG00000258026.1	1.02975	1.40532	3.22566	0.00133915	0.130111	-1.10744
ENSG00000207389.1	0.830175	0.659511	3.22559	0.00133945	0.130111	-1.10762
ENSG00000251456.1	1.03697	1.0861	3.22543	0.00134019	0.130111	-1.10808
ENSG00000221613.1	-0.493647	0.246331	-3.22469	0.00134358	0.13023	-1.11019
ENSG00000202189.1	0.792365	0.590159	3.22286	0.00135204	0.130317	-1.11542
ENSG00000266998.1	0.810436	9.34562	3.22279	0.00135237	0.130317	-1.11563
ENSG00000199676.1	1.8051	8.88844	3.22197	0.00135617	0.130317	-1.11797
ENSG00000281414.1	1.62943	3.00989	3.22142	0.0013587	0.130317	-1.11952
ENSG00000137948.17	1.44508	10.3236	3.22064	0.00136234	0.130317	-1.12176
ENSG00000247095.2	-0.316898	15.8852	-3.21975	0.00136646	0.130317	-1.12428
ENSG00000249056.1	1.1219	1.99268	3.21973	0.00136655	0.130317	-1.12433
ENSG00000275126.1	1.54326	3.03607	3.21913	0.00136937	0.130317	-1.12605
ENSG00000235245.1	-0.321997	15.2177	-3.21906	0.00136969	0.130317	-1.12625
ENSG00000277563.1	1.96509	7.54801	3.21834	0.00137309	0.130317	-1.12832
ENSG00000279818.1	0.733843	0.843675	3.21592	0.00138447	0.130317	-1.1352
ENSG00000167280.15	-0.276365	16.6617	-3.21577	0.00138518	0.130317	-1.13563
ENSG00000227061.1	0.544033	0.562851	3.21574	0.0013853	0.130317	-1.1357
ENSG00000263594.1	0.616698	0.403315	3.21572	0.00138541	0.130317	-1.13577
ENSG00000207267.1	0.859588	0.686477	3.21526	0.00138761	0.130321	-1.13709
ENSG00000223152.1	0.75764	0.49573	3.21159	0.00140509	0.130321	-1.14753
ENSG00000111058.6	0.378905	13.5917	3.21039	0.00141082	0.130321	-1.15093
ENSG00000200047.1	0.895702	0.781738	3.21016	0.00141193	0.130321	-1.15158
ENSG00000220993.1	0.537755	0.269414	3.21007	0.00141236	0.130321	-1.15184
ENSG00000279985.1	1.17219	2.50233	3.21	0.00141268	0.130321	-1.15203
ENSG00000240454.1	1.39712	2.28809	3.20986	0.00141337	0.130321	-1.15243
ENSG00000249065.2	0.799503	0.808827	3.20967	0.00141428	0.130321	-1.15297
ENSG00000244151.1	-0.336665	13.9589	-3.20874	0.00141877	0.130321	-1.15562
ENSG00000240842.1	0.616372	0.474126	3.2085	0.00141993	0.130321	-1.15629
ENSG00000201223.1	0.978276	0.904963	3.2068	0.00142818	0.130405	-1.16112
ENSG00000255528.1	0.426319	0.213585	3.20647	0.00142979	0.130405	-1.16207
ENSG00000229526.2	-1.06651	1.69678	-3.20354	0.00144413	0.130405	-1.17039
ENSG00000241963.3	1.09801	1.30457	3.20214	0.00145102	0.130405	-1.17436
ENSG00000222467.1	1.2757	1.56338	3.20209	0.00145128	0.130405	-1.17451
ENSG00000188831.4	1.37375	9.43081	3.20163	0.00145356	0.130405	-1.17581
ENSG00000253401.1	0.36982	0.185279	3.20158	0.00145376	0.130405	-1.17593
ENSG00000226297.1	0.764806	0.670646	3.2012	0.00145565	0.130405	-1.17701
ENSG00000228595.1	0.732303	0.749791	3.19959	0.00146365	0.130405	-1.18158
ENSG00000254143.1	1.23537	12.8488	3.19959	0.00146367	0.130405	-1.18159
ENSG00000275427.1	0.762073	0.964402	3.19872	0.001468	0.130405	-1.18406
ENSG00000237994.1	0.495736	0.248363	3.19871	0.00146806	0.130405	-1.18409
ENSG00000201392.1	0.537567	0.26932	3.19861	0.00146854	0.130405	-1.18436
ENSG00000277387.1	1.24129	1.66934	3.19846	0.00146929	0.130405	-1.18478
ENSG00000255084.1	1.45825	4.339	3.19819	0.00147065	0.130405	-1.18556
ENSG00000184357.4	1.40572	9.9692	3.19738	0.00147469	0.130405	-1.18784
ENSG00000269352.1	-0.323043	15.6979	-3.1967	0.0014781	0.130405	-1.18977
ENSG00000202217.1	0.83517	0.70742	3.19656	0.0014788	0.130405	-1.19017
ENSG00000236460.1	0.657257	0.428507	3.19642	0.00147948	0.130405	-1.19055
ENSG00000235431.1	0.466074	0.233502	3.19598	0.00148169	0.130405	-1.19179
ENSG00000201161.1	0.591193	0.388789	3.19581	0.00148256	0.130405	-1.19228
ENSG00000112715.19	-0.293116	18.6352	-3.19526	0.00148533	0.130405	-1.19384
ENSG00000280988.1	1.10792	1.26372	3.19522	0.00148552	0.130405	-1.19394
ENSG00000234485.5	0.852923	1.13825	3.19429	0.00149023	0.130439	-1.19658
ENSG00000254677.1	0.963295	1.60821	3.19317	0.00149589	0.130466	-1.19974
ENSG00000241866.3	0.53692	0.318829	3.19222	0.00150076	0.130466	-1.20245
ENSG00000201863.1	1.31221	1.94293	3.19165	0.00150366	0.130466	-1.20406
ENSG00000107147.10	-0.740597	8.91472	-3.19158	0.001504	0.130466	-1.20425
ENSG00000207198.1	0.892427	0.834154	3.19095	0.00150724	0.130466	-1.20604
ENSG00000263389.1	0.66855	0.398399	3.18972	0.00151353	0.130775	-1.20951
ENSG00000214354.3	1.41278	3.94933	3.18919	0.00151626	0.130824	-1.21101
ENSG00000215734.3	1.32346	2.70825	3.18854	0.00151958	0.130924	-1.21284
ENSG00000131730.14	0.361855	13.4014	3.18784	0.00152319	0.130938	-1.21481
ENSG00000256594.6	0.271335	15.6559	3.18767	0.00152407	0.130938	-1.21529
ENSG00000229877.1	0.662425	0.646014	3.18643	0.00153048	0.131115	-1.21879
ENSG00000279401.1	0.712711	0.818011	3.18612	0.0015321	0.131115	-1.21967
ENSG00000262529.1	1.62711	5.70304	3.18556	0.00153503	0.131115	-1.22126
ENSG00000054179.10	-0.521238	14.224	-3.18514	0.00153721	0.131115	-1.22244
ENSG00000250850.2	1.54526	6.63639	3.18492	0.00153831	0.131115	-1.22304
ENSG00000251278.1	0.46474	0.232834	3.18435	0.0015413	0.131115	-1.22466
ENSG00000270335.1	0.852605	0.946343	3.18305	0.00154808	0.131507	-1.22832
ENSG00000239002.3	1.51207	10.2061	3.18177	0.00155482	0.131894	-1.23194
ENSG00000200494.1	0.757547	0.545975	3.18088	0.0015595	0.13192	-1.23444
ENSG00000225727.2	1.00387	1.10322	3.18016	0.0015633	0.132058	-1.23647
ENSG00000224288.2	0.646554	0.539514	3.17604	0.00158522	0.13348	-1.24806
ENSG00000265029.2	0.997947	0.978762	3.17473	0.00159225	0.13348	-1.25175
ENSG00000252629.1	0.988217	0.875879	3.17368	0.00159791	0.13348	-1.2547
ENSG00000241030.1	-0.855371	11.7299	-3.17354	0.00159868	0.13348	-1.25511
ENSG00000278972.1	1.22831	3.67103	3.17326	0.0016002	0.13348	-1.25589
ENSG00000198521.10	0.327479	15.0005	3.17309	0.00160113	0.13348	-1.25638
ENSG00000176919.10	-0.588483	13.4404	-3.17294	0.00160191	0.13348	-1.25679
ENSG00000249912.1	0.590883	0.377305	3.17218	0.00160605	0.13348	-1.25893
ENSG00000260563.3	-0.280839	15.7871	-3.17136	0.0016105	0.13348	-1.26124
ENSG00000240012.1	1.12793	1.61051	3.17126	0.00161103	0.13348	-1.26151
ENSG00000277787.1	0.69273	0.444799	3.16845	0.00162635	0.134381	-1.26939
ENSG00000133466.12	-0.302297	16.3366	-3.16704	0.00163413	0.134747	-1.27336
ENSG00000200243.1	1.19633	1.54145	3.16643	0.00163747	0.134747	-1.27507
ENSG00000266705.1	0.825079	0.626062	3.16589	0.00164049	0.134757	-1.2766
ENSG00000253079.1	1.31393	2.41855	3.1656	0.00164205	0.134757	-1.27739
ENSG00000280094.1	0.597308	0.492742	3.16454	0.00164795	0.134893	-1.28037
ENSG00000221954.2	0.378808	0.189782	3.16401	0.0016509	0.134893	-1.28186
ENSG00000241037.3	0.541569	0.36091	3.16387	0.00165167	0.134893	-1.28225
ENSG00000234611.1	0.590456	0.490027	3.1637	0.00165262	0.134893	-1.28273
ENSG00000269012.2	-1.26707	4.31847	-3.16239	0.00165991	0.135123	-1.28639
ENSG00000252326.1	1.07682	1.16613	3.1613	0.00166599	0.135123	-1.28944
ENSG00000212499.1	1.23304	1.57577	3.16119	0.00166661	0.135123	-1.28975
ENSG00000272031.2	-0.347476	13.1207	-3.16016	0.00167241	0.135272	-1.29264
ENSG00000205560.11	-0.396781	13.5032	-3.15964	0.00167534	0.135272	-1.29409
ENSG00000279706.1	0.792898	0.917287	3.15943	0.00167651	0.135272	-1.29468
ENSG00000266818.1	0.595322	0.485053	3.15928	0.0016774	0.135272	-1.29512
ENSG00000212181.1	1.14326	1.36866	3.15641	0.00169366	0.136005	-1.30314
ENSG00000225650.2	1.29826	2.93099	3.15625	0.00169455	0.136005	-1.30358
ENSG00000272351.1	0.910617	0.811014	3.15552	0.00169871	0.136005	-1.30562
ENSG00000276514.1	0.850965	0.670533	3.15476	0.00170303	0.136005	-1.30774
ENSG00000248492.1	0.766378	0.79402	3.15451	0.00170447	0.136005	-1.30844
ENSG00000260583.1	0.894584	11.2149	3.15296	0.00171339	0.136151	-1.31278
ENSG00000227917.2	-0.986428	1.52078	-3.15291	0.00171367	0.136151	-1.31292
ENSG00000203546.6	0.287214	11.1297	3.15263	0.00171531	0.136151	-1.31371
ENSG00000229491.4	1.28181	5.07074	3.15031	0.00172871	0.137035	-1.32019
ENSG00000241479.1	1.31591	10.4498	3.1499	0.00173109	0.137044	-1.32133
ENSG00000212625.1	0.730145	0.529559	3.14764	0.00174423	0.137796	-1.32762
ENSG00000230221.2	1.18172	5.9571	3.14749	0.00174515	0.137796	-1.32806
ENSG00000092345.12	1.18321	6.53627	3.14709	0.00174748	0.1378	-1.32917
ENSG00000201201.1	1.34648	2.49982	3.14655	0.00175063	0.137869	-1.33067
ENSG00000261439.1	0.850418	1.07255	3.14605	0.00175355	0.137919	-1.33205
ENSG00000207813.1	0.942636	0.795448	3.14522	0.00175847	0.138127	-1.33439
ENSG00000260621.1	1.34497	3.13413	3.14438	0.00176338	0.138333	-1.33671
ENSG00000243488.3	1.01501	1.3329	3.14328	0.00176992	0.138491	-1.33978
ENSG00000257127.5	1.04287	4.25252	3.14292	0.00177207	0.138491	-1.34079
ENSG00000268903.1	-0.580181	15.678	-3.14288	0.00177227	0.138491	-1.34089
ENSG00000270159.1	-1.54872	6.09721	-3.13927	0.00179386	0.139421	-1.35096
ENSG00000213403.2	1.25541	2.38049	3.13917	0.00179446	0.139421	-1.35123
ENSG00000273192.1	-0.285023	12.5731	-3.13906	0.00179511	0.139421	-1.35153
ENSG00000231541.1	0.941421	1.22973	3.1382	0.00180031	0.139421	-1.35394
ENSG00000200795.1	1.92357	9.34415	3.1376	0.00180392	0.139522	-1.3556
ENSG00000229226.3	0.482225	0.281767	3.13651	0.00181051	0.139583	-1.35864
ENSG00000259432.1	0.973911	1.23341	3.13489	0.00182032	0.139583	-1.36313
ENSG00000250074.1	0.538735	0.315514	3.13475	0.00182119	0.139583	-1.36353
ENSG00000212455.1	0.750224	0.571424	3.13443	0.00182311	0.139583	-1.3644
ENSG00000243601.1	1.15881	1.78424	3.13442	0.00182316	0.139583	-1.36443
ENSG00000270741.1	0.748074	0.569483	3.13262	0.00183418	0.140072	-1.36944
ENSG00000260005.5	-0.328833	12.5165	-3.13055	0.00184691	0.140475	-1.37518
ENSG00000239632.1	0.542604	0.316784	3.13033	0.00184825	0.140475	-1.37579
ENSG00000263681.1	-1.78281	4.78821	-3.13025	0.00184875	0.140475	-1.37601
ENSG00000253048.1	1.1064	1.44567	3.12957	0.00185292	0.140615	-1.37788
ENSG00000270734.1	0.860704	0.889249	3.12851	0.00185951	0.140776	-1.38083
ENSG00000249057.1	1.17666	1.8822	3.12848	0.0018597	0.140776	-1.38092
ENSG00000201710.1	0.788575	0.55857	3.12596	0.00187542	0.140848	-1.38792
ENSG00000221545.1	1.16916	1.42471	3.12493	0.00188187	0.140848	-1.39077
ENSG00000252891.1	0.615828	0.360597	3.12488	0.00188219	0.140848	-1.39091
ENSG00000251443.1	1.39667	3.42889	3.12447	0.00188471	0.140848	-1.39202
ENSG00000206700.1	0.83907	0.67044	3.12403	0.00188748	0.140848	-1.39324
ENSG00000233186.2	1.01212	1.53743	3.12393	0.0018881	0.140848	-1.39351
ENSG00000272711.1	-0.321039	14.2411	-3.12346	0.00189109	0.140861	-1.39483
ENSG00000207417.1	1.06495	1.19739	3.12138	0.00190421	0.141182	-1.40058
ENSG00000232332.1	1.23794	2.52769	3.12079	0.00190799	0.141182	-1.40222
ENSG00000178662.14	0.419061	11.6808	3.12063	0.00190898	0.141182	-1.40265
ENSG00000206604.1	0.880594	0.74986	3.12043	0.00191025	0.141182	-1.4032
ENSG00000223075.1	0.702151	0.575573	3.1202	0.00191174	0.141182	-1.40385
ENSG00000252980.1	0.62707	0.366779	3.11861	0.00192185	0.141481	-1.40823
ENSG00000240317.3	0.975544	1.11811	3.11861	0.00192188	0.141481	-1.40825
ENSG00000262400.1	1.14729	1.57293	3.11846	0.00192281	0.141481	-1.40865
ENSG00000207191.1	0.617115	0.40465	3.11779	0.00192711	0.141625	-1.41051
ENSG00000128298.15	-0.51472	14.881	-3.11695	0.00193251	0.141717	-1.41283
ENSG00000119614.2	1.17803	4.16372	3.11616	0.00193763	0.141881	-1.41503
ENSG00000277433.1	0.952032	0.857646	3.115	0.00194508	0.142254	-1.41821
ENSG00000199788.1	0.972863	0.890193	3.11293	0.00195852	0.142852	-1.42393
ENSG00000207444.1	1.29895	1.65044	3.11166	0.0019668	0.142852	-1.42744
ENSG00000184260.5	0.517752	14.8458	3.1113	0.00196918	0.142852	-1.42844
ENSG00000169282.16	0.268349	13.0543	3.11006	0.00197726	0.143051	-1.43184
ENSG00000223905.1	0.605505	0.466284	3.10957	0.00198051	0.143056	-1.4332
ENSG00000263790.1	1.1787	1.46659	3.10916	0.0019832	0.143056	-1.43433
ENSG00000279705.1	1.00691	1.87044	3.10886	0.00198516	0.143056	-1.43515
ENSG00000242134.2	1.3383	3.09828	3.10862	0.00198679	0.143056	-1.43583
ENSG00000281485.1	1.14715	1.43235	3.10819	0.00198958	0.143087	-1.437
ENSG00000250404.1	-0.380573	12.563	-3.10782	0.00199202	0.143092	-1.43802
ENSG00000251149.1	0.970378	1.05371	3.10672	0.00199934	0.143447	-1.44106
ENSG00000244003.3	0.918699	1.02115	3.10604	0.00200384	0.1436	-1.44293
ENSG00000261778.1	0.578193	0.380191	3.10351	0.00202073	0.144468	-1.4499
ENSG00000244034.3	0.742872	0.611474	3.10218	0.00202966	0.144719	-1.45356
ENSG00000228988.1	1.4641	3.83338	3.10203	0.00203066	0.144719	-1.45397
ENSG00000235127.1	0.998283	1.47817	3.10175	0.00203255	0.144719	-1.45474
ENSG00000226956.1	1.03516	1.60546	3.10124	0.00203597	0.144719	-1.45614
ENSG00000223118.1	0.729397	0.551373	3.10027	0.00204254	0.144719	-1.45881
ENSG00000200113.1	1.05274	1.2094	3.10014	0.00204342	0.144719	-1.45917
ENSG00000242659.1	1.48941	8.44117	3.09954	0.00204747	0.144719	-1.46081
ENSG00000272215.1	1.2877	1.66821	3.09948	0.0020479	0.144719	-1.46099
ENSG00000279310.1	1.00217	1.2123	3.09924	0.00204949	0.144719	-1.46163
ENSG00000173258.11	0.352801	11.8977	3.09895	0.00205151	0.144719	-1.46245
ENSG00000271330.1	0.977532	1.15267	3.09837	0.00205542	0.144719	-1.46403
ENSG00000222327.1	0.86956	0.792974	3.09811	0.00205721	0.144719	-1.46475
ENSG00000269933.1	1.50124	5.03696	3.09685	0.00206579	0.145117	-1.4682
ENSG00000201297.1	0.87551	0.749753	3.09522	0.00207697	0.145564	-1.47268
ENSG00000240005.4	0.600121	13.0515	3.09414	0.00208436	0.145744	-1.47563
ENSG00000272344.1	0.818352	0.632973	3.09302	0.00209215	0.145919	-1.47873
ENSG00000221165.1	1.04463	1.18704	3.09298	0.00209243	0.145919	-1.47884
ENSG00000254355.1	0.646833	0.538289	3.0912	0.00210471	0.146374	-1.48369
ENSG00000227726.1	-1.17175	12.4804	-3.09082	0.00210743	0.146374	-1.48476
ENSG00000137331.11	-0.338761	20.1151	-3.09001	0.00211302	0.146374	-1.48696
ENSG00000130649.8	-0.514058	11.5244	-3.08922	0.00211853	0.146374	-1.48912
ENSG00000201321.1	0.831345	0.646654	3.08885	0.00212114	0.146374	-1.49015
ENSG00000199674.1	1.20958	1.65185	3.08867	0.00212241	0.146374	-1.49064
ENSG00000234419.1	-1.03799	2.74689	-3.08726	0.00213234	0.146844	-1.49451
ENSG00000251710.1	0.868026	0.795926	3.08691	0.00213477	0.146844	-1.49546
ENSG00000251919.1	0.641929	0.380982	3.08666	0.00213652	0.146844	-1.49614
ENSG00000256355.1	1.36767	3.7147	3.08596	0.00214145	0.146891	-1.49805
ENSG00000263394.1	0.494354	0.3572	3.08505	0.0021479	0.146923	-1.50054
ENSG00000256273.1	0.805968	0.859829	3.0849	0.00214901	0.146923	-1.50097
ENSG00000218730.1	0.871626	0.895561	3.0845	0.00215183	0.146923	-1.50206
ENSG00000226413.2	1.00581	9.5457	3.08404	0.00215506	0.146923	-1.5033
ENSG00000252554.1	0.833528	0.676166	3.08296	0.00216275	0.146923	-1.50626
ENSG00000233575.2	0.530496	0.349197	3.0828	0.00216394	0.146923	-1.50671
ENSG00000277591.1	1.08781	1.50955	3.08241	0.00216667	0.146923	-1.50776
ENSG00000271579.1	-1.27968	3.78637	-3.08163	0.00217226	0.146923	-1.5099
ENSG00000185386.13	-0.268503	16.0213	-3.08095	0.00217715	0.146923	-1.51176
ENSG00000252748.1	1.07789	1.2578	3.08059	0.00217976	0.146923	-1.51275
ENSG00000241399.5	0.316471	16.125	3.08055	0.00218003	0.146923	-1.51286
ENSG00000236004.2	1.0919	1.68935	3.08009	0.00218334	0.146923	-1.51412
ENSG00000248340.2	1.1753	2.10656	3.07892	0.00219177	0.146923	-1.51731
ENSG00000273999.1	0.602761	0.538571	3.07885	0.00219228	0.146923	-1.51751
ENSG00000216352.1	0.465314	0.363843	3.07865	0.00219367	0.146923	-1.51803
ENSG00000277855.1	1.19378	8.92815	3.07852	0.00219464	0.146923	-1.5184
ENSG00000241911.1	0.705379	0.645385	3.07849	0.00219489	0.146923	-1.51849
ENSG00000248667.1	0.978846	1.25746	3.07826	0.00219649	0.146923	-1.5191
ENSG00000248366.1	0.844264	0.689031	3.07775	0.00220018	0.146923	-1.52049
ENSG00000242753.1	1.54689	5.56947	3.07727	0.0022037	0.146923	-1.52181
ENSG00000172971.7	-1.2596	9.23389	-3.07692	0.0022062	0.146923	-1.52275
ENSG00000242976.3	0.935176	0.97703	3.07655	0.00220889	0.146923	-1.52377
ENSG00000226533.1	1.4828	7.6161	3.07241	0.00223922	0.148263	-1.53507
ENSG00000242348.3	1.00566	1.36308	3.0697	0.00225927	0.149107	-1.54246
ENSG00000249364.4	0.863231	10.0772	3.06817	0.00227062	0.149107	-1.54661
ENSG00000280076.1	0.936269	1.71806	3.06727	0.00227733	0.149107	-1.54906
ENSG00000234527.1	0.945075	1.22186	3.06719	0.00227795	0.149107	-1.54929
ENSG00000201059.1	0.706511	0.553168	3.06628	0.00228476	0.149107	-1.55176
ENSG00000279958.1	0.89194	0.832444	3.06624	0.00228507	0.149107	-1.55187
ENSG00000272262.1	0.804435	0.657919	3.06561	0.00228982	0.149107	-1.55359
ENSG00000276094.1	0.643067	0.428049	3.06536	0.0022917	0.149107	-1.55427
ENSG00000242066.3	0.913422	1.00027	3.06521	0.00229281	0.149107	-1.55468
ENSG00000280462.1	0.863022	0.781192	3.06495	0.00229479	0.149107	-1.55539
ENSG00000206908.1	0.956776	0.965759	3.06475	0.00229625	0.149107	-1.55592
ENSG00000250261.1	1.11766	2.36331	3.06464	0.00229707	0.149107	-1.55621
ENSG00000199790.1	0.820529	0.741761	3.06391	0.00230256	0.149107	-1.55819
ENSG00000243302.3	-0.263587	16.9705	-3.06386	0.00230297	0.149107	-1.55834
ENSG00000203395.2	1.12626	2.61356	3.06334	0.00230687	0.149107	-1.55974
ENSG00000259230.1	-0.76086	11.6844	-3.06258	0.00231269	0.149107	-1.56183
ENSG00000258083.1	1.24924	2.82329	3.06242	0.00231385	0.149107	-1.56224
ENSG00000256769.1	0.830809	0.846724	3.06144	0.00232134	0.149107	-1.56492
ENSG00000225334.1	1.57619	4.50856	3.06117	0.00232338	0.149107	-1.56565
ENSG00000252420.1	0.807264	0.660158	3.06062	0.00232755	0.149107	-1.56713
ENSG00000101892.10	0.961185	2.84138	3.06041	0.00232913	0.149107	-1.5677
ENSG00000090661.10	0.348179	17.5325	3.05961	0.00233525	0.149107	-1.56987
ENSG00000230558.2	0.665315	0.581935	3.05909	0.00233924	0.149107	-1.57128
ENSG00000276922.1	0.740288	0.566555	3.05906	0.00233949	0.149107	-1.57137
ENSG00000240606.3	1.43722	2.94653	3.05847	0.00234399	0.149107	-1.57296
ENSG00000225154.2	1.35409	4.9373	3.05844	0.00234429	0.149107	-1.57307
ENSG00000274932.1	0.833116	0.770623	3.05841	0.00234447	0.149107	-1.57314
ENSG00000201628.1	0.722965	0.553214	3.05833	0.00234506	0.149107	-1.57334
ENSG00000214283.4	1.10762	1.75977	3.05725	0.0023534	0.149107	-1.57628
ENSG00000262259.1	0.568972	0.378669	3.05681	0.00235679	0.149107	-1.57748
ENSG00000199932.1	0.677875	0.493002	3.05591	0.00236373	0.149389	-1.57991
ENSG00000271483.1	1.22523	1.8048	3.0548	0.00237236	0.149622	-1.58293
ENSG00000257284.1	1.09384	1.47606	3.05366	0.0023812	0.149804	-1.58601
ENSG00000161714.10	-0.33706	15.441	-3.05347	0.00238267	0.149804	-1.58653
ENSG00000244464.1	0.963098	1.7487	3.05267	0.00238894	0.149869	-1.5887
ENSG00000169174.10	-0.697602	14.1815	-3.05242	0.00239087	0.149869	-1.58937
ENSG00000222921.1	0.879473	0.746736	3.05239	0.00239115	0.149869	-1.58947
ENSG00000189410.10	-0.850296	9.33935	-3.05148	0.00239827	0.15016	-1.59193
ENSG00000163376.10	0.288609	13.7569	3.05076	0.00240392	0.150358	-1.59388
ENSG00000227658.1	0.961483	1.08975	3.0492	0.00241617	0.150678	-1.59809
ENSG00000278746.1	1.3306	2.59232	3.04899	0.00241787	0.150678	-1.59867
ENSG00000258779.5	0.861485	1.57305	3.0484	0.00242252	0.150678	-1.60026
ENSG00000268580.1	0.754409	0.738159	3.0479	0.00242648	0.150678	-1.60161
ENSG00000164845.15	-0.281179	14.6072	-3.04754	0.00242932	0.1507	-1.60258
ENSG00000273882.1	1.35102	2.17514	3.04682	0.00243505	0.150875	-1.60453
ENSG00000254653.1	1.42562	4.18552	3.04626	0.00243953	0.150875	-1.60606
ENSG00000250432.4	-1.2116	8.07922	-3.04624	0.00243963	0.150875	-1.60609
ENSG00000225832.1	1.24144	2.26992	3.04544	0.00244605	0.150918	-1.60826
ENSG00000261293.1	1.32723	2.92561	3.04491	0.00245031	0.150918	-1.6097
ENSG00000100065.13	-0.28529	16.5888	-3.04432	0.00245497	0.150958	-1.61128
ENSG00000250124.1	0.678883	0.572021	3.04239	0.00247051	0.150958	-1.6165
ENSG00000251898.1	1.47605	3.02087	3.04233	0.00247103	0.150958	-1.61667
ENSG00000230882.1	-0.650393	13.4395	-3.04177	0.00247552	0.150958	-1.61818
ENSG00000228687.1	0.666718	0.584432	3.04176	0.00247562	0.150958	-1.61821
ENSG00000173621.8	-0.349772	16.6096	-3.04127	0.00247954	0.150958	-1.61952
ENSG00000136267.12	0.907433	7.23077	3.04101	0.00248161	0.150958	-1.62021
ENSG00000227418.5	0.560504	0.509796	3.04094	0.00248225	0.150958	-1.62043
ENSG00000222586.1	1.35873	2.00811	3.04051	0.0024857	0.150958	-1.62158
ENSG00000277515.1	0.398728	0.199762	3.04046	0.00248608	0.150958	-1.6217
ENSG00000202142.1	0.691859	0.463885	3.03995	0.00249025	0.150958	-1.62309
ENSG00000221264.1	1.33667	2.28917	3.03937	0.00249497	0.150958	-1.62466
ENSG00000243621.1	1.31011	2.08914	3.03931	0.00249546	0.150958	-1.62482
ENSG00000281042.1	1.13799	1.27579	3.03879	0.00249968	0.150958	-1.62622
ENSG00000236832.1	0.655144	0.611825	3.03864	0.00250086	0.150958	-1.62661
ENSG00000260867.1	1.06665	1.63245	3.03749	0.00251026	0.150997	-1.62971
ENSG00000201179.1	1.11846	1.4105	3.03713	0.00251319	0.150997	-1.63068
ENSG00000186163.8	0.399383	0.28239	3.03621	0.00252076	0.150997	-1.63317
ENSG00000200817.1	0.453955	0.22743	3.03614	0.00252134	0.150997	-1.63336
ENSG00000228729.1	1.42506	4.59109	3.03536	0.00252776	0.150997	-1.63546
ENSG00000280197.1	0.568723	0.404348	3.035	0.00253067	0.150997	-1.63642
ENSG00000274302.1	0.937483	0.902511	3.03487	0.00253177	0.150997	-1.63677
ENSG00000243125.3	0.722452	0.657214	3.03466	0.00253349	0.150997	-1.63734
ENSG00000207061.1	0.452191	0.226547	3.03458	0.00253415	0.150997	-1.63755
ENSG00000126562.15	-0.492703	11.7861	-3.03424	0.00253696	0.150997	-1.63847
ENSG00000201287.1	0.575763	0.387364	3.03376	0.00254097	0.150997	-1.63978
ENSG00000278609.1	0.539599	0.270338	3.03362	0.00254212	0.150997	-1.64015
ENSG00000207391.1	0.447253	0.224073	3.0335	0.00254311	0.150997	-1.64047
ENSG00000252930.1	0.496258	0.248624	3.0334	0.00254396	0.150997	-1.64075
ENSG00000264434.2	0.804508	0.7231	3.03285	0.00254846	0.151116	-1.64221
ENSG00000240775.1	0.73185	0.639014	3.03177	0.00255742	0.151267	-1.64512
ENSG00000265357.1	0.510131	0.255575	3.03164	0.00255851	0.151267	-1.64547
ENSG00000272645.2	-0.306878	15.7188	-3.03105	0.00256345	0.151351	-1.64706
ENSG00000271739.1	0.471209	0.236075	3.03087	0.00256494	0.151351	-1.64754
ENSG00000224628.2	-1.01846	8.28649	-3.0288	0.00258226	0.151701	-1.65311
ENSG00000200379.1	0.624564	0.460044	3.02848	0.00258494	0.151701	-1.65397
ENSG00000273142.1	-0.310487	15.7438	-3.02821	0.00258721	0.151701	-1.6547
ENSG00000139220.15	0.434791	10.4644	3.02798	0.00258915	0.151701	-1.65532
ENSG00000252083.1	0.478991	0.239974	3.02777	0.00259093	0.151701	-1.65589
ENSG00000243986.2	1.09151	1.98979	3.0272	0.00259573	0.151759	-1.65742
ENSG00000266556.1	0.807284	0.712307	3.02677	0.00259931	0.151759	-1.65856
ENSG00000271841.1	1.11558	1.3031	3.02629	0.00260336	0.151759	-1.65984
ENSG00000263741.1	0.507354	0.254183	3.02608	0.00260516	0.151759	-1.66042
ENSG00000228481.1	1.57315	5.26768	3.026	0.00260586	0.151759	-1.66064
ENSG00000279877.1	-1.00236	1.49574	-3.02587	0.00260697	0.151759	-1.66099
ENSG00000253573.1	1.25171	2.20365	3.02494	0.0026148	0.151922	-1.66347
ENSG00000144649.7	0.356567	12.9685	3.02377	0.00262476	0.152085	-1.66662
ENSG00000260599.1	0.962278	1.95276	3.02366	0.00262573	0.152085	-1.66692
ENSG00000207385.1	1.04145	1.17014	3.02341	0.00262788	0.152085	-1.6676
ENSG00000255386.1	0.635978	0.576336	3.02332	0.00262859	0.152085	-1.66782
ENSG00000207513.1	0.749835	0.578411	3.02314	0.00263017	0.152085	-1.66832
ENSG00000107984.8	-0.841351	14.5552	-3.02187	0.002641	0.152505	-1.67172
ENSG00000280280.1	1.33387	2.23568	3.0217	0.00264248	0.152505	-1.67218
ENSG00000239398.3	1.03335	1.29489	3.02131	0.0026458	0.152551	-1.67322
ENSG00000124920.12	-0.463199	15.3643	-3.01926	0.00266345	0.152772	-1.67872
ENSG00000265047.3	0.927272	0.967972	3.01912	0.00266466	0.152772	-1.67909
ENSG00000248777.1	0.520022	0.37076	3.01882	0.00266724	0.152772	-1.67989
ENSG00000259626.2	0.795787	0.789101	3.01806	0.00267379	0.152772	-1.68192
ENSG00000232883.1	-0.860381	10.3875	-3.01791	0.00267512	0.152772	-1.68233
ENSG00000229744.1	0.376799	0.188775	3.01783	0.00267583	0.152772	-1.68255
ENSG00000241529.3	1.43256	9.30288	3.01731	0.0026803	0.152772	-1.68393
ENSG00000261408.4	-0.304976	12.8639	-3.01693	0.00268362	0.152772	-1.68496
ENSG00000252151.1	0.626287	0.422593	3.0169	0.00268389	0.152772	-1.68504
ENSG00000081181.6	0.347657	15.5099	3.01588	0.00269275	0.152943	-1.68777
ENSG00000232494.1	0.665517	0.572541	3.01585	0.00269305	0.152943	-1.68786
ENSG00000186094.15	0.717085	9.78394	3.01488	0.00270151	0.153271	-1.69045
ENSG00000228872.2	0.98102	1.55725	3.01381	0.00271085	0.153377	-1.6933
ENSG00000242855.3	0.846456	0.880564	3.01303	0.00271776	0.153481	-1.69541
ENSG00000200075.1	1.3641	2.30608	3.01229	0.00272424	0.15356	-1.69738
ENSG00000258490.1	1.47137	5.00766	3.01031	0.00274174	0.154073	-1.70267
ENSG00000274954.1	1.21485	2.07779	3.01011	0.00274353	0.154073	-1.70321
ENSG00000207270.1	0.615614	0.403533	3.00932	0.00275053	0.154095	-1.70532
ENSG00000219532.2	1.16045	2.12127	3.00925	0.0027512	0.154095	-1.70552
ENSG00000258928.1	1.07848	1.59299	3.00921	0.00275155	0.154095	-1.70562
ENSG00000255005.1	0.770671	0.807973	3.008	0.00276228	0.154339	-1.70884
ENSG00000250013.1	0.547348	0.424957	3.00724	0.00276913	0.154339	-1.71089
ENSG00000229918.1	1.29192	2.50789	3.00709	0.00277043	0.154339	-1.71127
ENSG00000183185.8	1.05235	3.69033	3.00675	0.00277351	0.154339	-1.71219
ENSG00000276214.1	1.01711	1.36213	3.00672	0.00277378	0.154339	-1.71227
ENSG00000254615.2	-0.36844	14.1901	-3.00636	0.00277701	0.154377	-1.71323
ENSG00000216285.5	-0.798296	11.1315	-3.00595	0.00278069	0.154439	-1.71433
ENSG00000216480.2	-1.10439	10.2714	-3.00551	0.00278461	0.154439	-1.71549
ENSG00000173389.14	-1.17756	2.55927	-3.0045	0.00279373	0.154439	-1.71819
ENSG00000202538.1	1.72938	11.5728	3.0042	0.00279645	0.154439	-1.719
ENSG00000178623.10	-0.462472	14.4323	-3.00388	0.00279932	0.154439	-1.71985
ENSG00000041515.14	0.46084	11.2068	3.00383	0.00279977	0.154439	-1.71998
ENSG00000256072.1	1.43555	5.1842	3.00352	0.00280255	0.154439	-1.7208
ENSG00000233103.1	0.625942	0.558673	3.0034	0.00280367	0.154439	-1.72113
ENSG00000250731.1	-0.509032	13.6549	-3.00235	0.00281319	0.154542	-1.72393
ENSG00000241172.3	1.09149	1.64236	3.00188	0.00281742	0.154633	-1.72517
ENSG00000253257.1	0.7729	0.671938	3.00158	0.00282013	0.154642	-1.72596
ENSG00000252409.1	1.03768	1.41552	3.00055	0.00282953	0.154881	-1.72871
ENSG00000224852.1	0.725599	0.921625	3.00054	0.00282961	0.154881	-1.72874
ENSG00000090512.10	-1.32788	5.70442	-3.00021	0.00283266	0.154908	-1.72963
ENSG00000215227.4	0.874291	1.05916	2.99985	0.00283592	0.154946	-1.73058
ENSG00000261621.1	0.693389	0.771764	2.99729	0.00285939	0.155817	-1.73739
ENSG00000225203.2	0.854737	0.970166	2.9961	0.00287041	0.156018	-1.74056
ENSG00000239748.3	0.856379	0.922018	2.99603	0.00287102	0.156018	-1.74074
ENSG00000226734.1	0.650678	0.508771	2.99492	0.00288137	0.156066	-1.74371
ENSG00000218351.2	0.635166	0.620433	2.99491	0.00288142	0.156066	-1.74373
ENSG00000270195.1	-0.370874	13.8459	-2.99478	0.00288266	0.156066	-1.74408
ENSG00000201364.1	0.877604	0.890354	2.99446	0.0028856	0.156066	-1.74492
ENSG00000239105.1	0.832933	0.650287	2.99401	0.0028898	0.156066	-1.74613
ENSG00000252431.1	0.755803	0.618205	2.99324	0.00289699	0.156066	-1.74818
ENSG00000271357.1	0.764484	0.810378	2.99292	0.00289994	0.156066	-1.74902
ENSG00000234492.4	0.406708	9.89451	2.99278	0.0029012	0.156066	-1.74938
ENSG00000267283.1	-0.730003	11.505	-2.99263	0.00290262	0.156066	-1.74978
ENSG00000240796.1	0.616836	0.480275	2.99256	0.00290327	0.156066	-1.74997
ENSG00000225811.1	0.632579	0.491232	2.99175	0.00291088	0.156066	-1.75213
ENSG00000249691.1	0.955501	1.28231	2.99157	0.00291255	0.156066	-1.7526
ENSG00000265584.1	0.888219	0.816825	2.99137	0.00291443	0.156066	-1.75313
ENSG00000237851.1	1.43776	8.08326	2.99134	0.00291468	0.156066	-1.75321
ENSG00000231954.1	0.391591	0.22914	2.99105	0.00291748	0.156066	-1.754
ENSG00000201185.1	1.31749	2.10402	2.98998	0.00292747	0.156119	-1.75682
ENSG00000249373.2	0.68214	0.557013	2.98927	0.00293415	0.15622	-1.7587
ENSG00000197558.10	-0.451288	10.3848	-2.98866	0.00293996	0.156376	-1.76034
ENSG00000251788.1	0.91636	1.04211	2.98842	0.00294225	0.156376	-1.76098
ENSG00000264497.1	1.11823	1.60711	2.98761	0.00294989	0.156507	-1.76312
ENSG00000207190.1	0.616706	0.406361	2.98695	0.00295613	0.15661	-1.76486
ENSG00000223389.1	0.66088	0.702389	2.98686	0.00295701	0.15661	-1.76511
ENSG00000177984.6	-1.35691	5.09768	-2.98593	0.00296585	0.156667	-1.76757
ENSG00000222259.1	0.983331	1.37526	2.98483	0.00297637	0.156883	-1.7705
ENSG00000197774.11	-0.287607	15.2146	-2.98468	0.00297775	0.156883	-1.77088
ENSG00000170465.9	-1.45828	6.4205	-2.98441	0.00298031	0.156883	-1.77159
ENSG00000104140.6	-0.52779	17.2913	-2.98409	0.00298342	0.15691	-1.77245
ENSG00000265411.1	0.572171	0.425259	2.98345	0.00298951	0.157093	-1.77413
ENSG00000225000.1	0.799381	0.795582	2.98256	0.00299807	0.157182	-1.77649
ENSG00000261154.1	0.772928	0.84324	2.98229	0.00300072	0.157182	-1.77722
ENSG00000231363.1	1.20743	2.28847	2.98158	0.0030075	0.157182	-1.77909
ENSG00000242119.1	0.703869	0.551494	2.98118	0.00301137	0.157182	-1.78015
ENSG00000149260.13	-0.359847	17.0631	-2.98049	0.00301811	0.157182	-1.78199
ENSG00000236556.1	0.967744	1.23108	2.97999	0.00302288	0.157182	-1.7833
ENSG00000207300.1	0.667211	0.525971	2.97979	0.00302489	0.157182	-1.78385
ENSG00000222784.1	0.656578	0.5175	2.9786	0.00303645	0.157182	-1.78699
ENSG00000250461.1	0.767392	11.6756	2.97826	0.00303975	0.157182	-1.78789
ENSG00000252686.1	1.13151	1.54702	2.97814	0.00304087	0.157182	-1.78819
ENSG00000280915.1	0.899538	0.863203	2.97805	0.00304175	0.157182	-1.78843
ENSG00000239151.1	1.10752	1.31375	2.97769	0.00304534	0.157182	-1.7894
ENSG00000229950.1	-0.510167	12.5837	-2.97757	0.00304648	0.157182	-1.78971
ENSG00000273806.1	0.681523	0.536715	2.97747	0.00304741	0.157182	-1.78997
ENSG00000269981.1	-0.538083	16.2609	-2.97712	0.00305084	0.157182	-1.79089
ENSG00000254789.1	1.1677	2.34252	2.97646	0.0030573	0.157182	-1.79264
ENSG00000265260.2	0.875249	0.976056	2.97547	0.00306698	0.157182	-1.79525
ENSG00000206684.1	0.86422	0.832395	2.97537	0.00306801	0.157182	-1.79553
ENSG00000265987.1	0.945233	1.2513	2.9752	0.0030697	0.157182	-1.79598
ENSG00000248816.1	0.532301	0.363634	2.97484	0.0030732	0.157182	-1.79692
ENSG00000273319.1	0.740352	10.7692	2.97415	0.00308005	0.157182	-1.79876
ENSG00000254249.1	0.450625	0.225762	2.97323	0.00308915	0.157182	-1.80119
ENSG00000196634.3	1.18585	2.37478	2.97322	0.00308916	0.157182	-1.80119
ENSG00000223175.1	1.0487	1.35708	2.97293	0.00309205	0.157182	-1.80197
ENSG00000187918.4	0.815652	1.05612	2.97243	0.00309704	0.157182	-1.80329
ENSG00000255178.1	0.642638	0.6635	2.97236	0.00309769	0.157182	-1.80347
ENSG00000235678.3	0.542799	0.389053	2.97234	0.00309797	0.157182	-1.80354
ENSG00000086506.2	-1.51391	7.88354	-2.97195	0.00310176	0.157182	-1.80455
ENSG00000211452.9	0.610355	12.2526	2.97194	0.00310189	0.157182	-1.80459
ENSG00000270900.1	0.953612	1.28764	2.97163	0.00310493	0.157182	-1.80539
ENSG00000207930.1	1.15743	1.54912	2.97156	0.00310568	0.157182	-1.80559
ENSG00000240179.1	1.0654	1.83962	2.97131	0.00310811	0.157182	-1.80624
ENSG00000254622.1	1.25389	3.17091	2.97131	0.00310813	0.157182	-1.80625
ENSG00000254329.1	1.56785	5.02982	2.97018	0.00311944	0.157358	-1.80924
ENSG00000201950.1	0.760523	0.598923	2.9696	0.00312518	0.157454	-1.81076
ENSG00000231119.2	0.442039	12.8357	2.96921	0.00312905	0.157454	-1.81178
ENSG00000267281.2	-0.308887	13.3666	-2.96921	0.00312914	0.157454	-1.8118
ENSG00000234881.1	0.883969	0.925687	2.96839	0.00313732	0.157604	-1.81396
ENSG00000102890.13	-0.269518	18.4315	-2.96734	0.00314789	0.157872	-1.81673
ENSG00000239586.1	0.548565	0.395025	2.96501	0.0031714	0.158496	-1.82287
ENSG00000223136.1	0.655195	0.476449	2.96481	0.00317344	0.158496	-1.8234
ENSG00000270947.1	1.20472	2.28992	2.96403	0.00318126	0.158707	-1.82543
ENSG00000242252.1	-0.457885	13.5128	-2.96387	0.0031829	0.158707	-1.82585
ENSG00000201315.1	1.0554	1.13838	2.9629	0.00319277	0.159068	-1.8284
ENSG00000200626.1	0.484097	0.287749	2.96156	0.00320648	0.159595	-1.83194
ENSG00000260694.1	0.752773	0.669844	2.96121	0.00321008	0.159595	-1.83286
ENSG00000224238.2	0.911219	9.7353	2.96063	0.00321607	0.159595	-1.8344
ENSG00000200169.1	1.59517	3.57051	2.96034	0.00321902	0.159595	-1.83516
ENSG00000248335.1	0.969057	1.21025	2.96032	0.00321917	0.159595	-1.8352
ENSG00000044012.3	-1.55986	4.61567	-2.95959	0.00322674	0.159653	-1.83713
ENSG00000223036.1	0.720617	0.597282	2.95785	0.00324467	0.160202	-1.8417
ENSG00000030304.11	0.723546	9.69288	2.95738	0.00324948	0.160309	-1.84292
ENSG00000237583.1	1.34053	3.0605	2.95701	0.0032533	0.160366	-1.84389
ENSG00000213431.4	0.80411	0.97654	2.95628	0.00326094	0.160612	-1.84582
ENSG00000262480.2	1.25879	3.08646	2.95574	0.00326651	0.160668	-1.84723
ENSG00000225505.1	1.27681	2.87472	2.95529	0.00327121	0.160725	-1.84841
ENSG00000207508.1	1.41097	2.68601	2.95457	0.00327876	0.16077	-1.85032
ENSG00000230454.1	-0.356909	12.2996	-2.95427	0.00328186	0.16077	-1.8511
ENSG00000199700.1	0.907055	0.906613	2.95423	0.00328233	0.16077	-1.85121
ENSG00000212378.1	0.704465	0.468267	2.95383	0.00328647	0.16077	-1.85225
ENSG00000262179.2	0.718848	12.2724	2.95368	0.00328807	0.16077	-1.85265
ENSG00000258239.1	0.566751	0.395709	2.95202	0.00330549	0.16123	-1.85701
ENSG00000260574.1	0.607916	0.404503	2.95161	0.00330975	0.161308	-1.85807
ENSG00000080031.8	-0.612303	15.2399	-2.94938	0.00333329	0.161633	-1.86391
ENSG00000281282.1	0.729212	0.532562	2.94913	0.00333594	0.161633	-1.86457
ENSG00000222314.1	0.57583	0.384596	2.94883	0.00333921	0.161633	-1.86537
ENSG00000201372.1	1.20024	1.97236	2.94865	0.00334112	0.161633	-1.86584
ENSG00000230820.2	0.49578	0.330373	2.94839	0.00334379	0.161633	-1.8665
ENSG00000187912.10	0.594901	11.8518	2.94836	0.00334416	0.161633	-1.86659
ENSG00000214189.7	0.277005	13.0683	2.94799	0.0033481	0.161633	-1.86756
ENSG00000236886.2	1.00205	1.87377	2.94775	0.00335068	0.161633	-1.8682
ENSG00000125931.9	-0.581015	11.6081	-2.94772	0.00335101	0.161633	-1.86828
ENSG00000233912.1	0.302754	13.588	2.94757	0.00335258	0.161633	-1.86867
ENSG00000260878.1	-1.20737	2.5695	-2.94641	0.00336497	0.162041	-1.8717
ENSG00000226681.1	0.823846	1.01333	2.94518	0.00337813	0.162353	-1.87492
ENSG00000231364.1	0.585013	0.482977	2.9449	0.00338111	0.162353	-1.87565
ENSG00000206721.1	0.531448	0.317454	2.9448	0.00338219	0.162353	-1.87591
ENSG00000275098.1	0.974493	1.11466	2.94442	0.00338632	0.162409	-1.87692
ENSG00000200895.1	0.659364	0.548282	2.9435	0.00339617	0.162637	-1.87931
ENSG00000255750.4	1.28908	4.72354	2.9424	0.00340804	0.162748	-1.88218
ENSG00000218521.1	1.11103	1.59521	2.94233	0.00340888	0.162748	-1.88238
ENSG00000248393.1	0.770716	0.758961	2.94229	0.00340924	0.162748	-1.88247
ENSG00000201346.2	0.928738	1.1743	2.9419	0.00341351	0.162758	-1.8835
ENSG00000127586.15	-0.272477	15.8116	-2.94177	0.00341485	0.162758	-1.88383
ENSG00000239129.1	1.1115	1.40402	2.94137	0.00341929	0.162797	-1.8849
ENSG00000202241.1	0.944896	0.906497	2.94041	0.00342967	0.162863	-1.88739
ENSG00000245768.5	1.09898	4.11551	2.94033	0.0034305	0.162863	-1.88759
ENSG00000222511.2	1.27009	2.02082	2.93847	0.00345084	0.163483	-1.89246
ENSG00000004777.17	-0.321649	15.0277	-2.93839	0.00345168	0.163483	-1.89266
ENSG00000252800.1	1.12917	1.5994	2.93772	0.003459	0.163702	-1.89441
ENSG00000277000.1	0.685004	0.679348	2.93687	0.00346835	0.164016	-1.89663
ENSG00000255555.1	0.995246	1.33862	2.93638	0.00347377	0.164144	-1.89792
ENSG00000258850.1	0.548527	0.422468	2.93534	0.00348522	0.164556	-1.90063
ENSG00000267146.1	0.768424	0.755174	2.93482	0.00349099	0.1647	-1.90199
ENSG00000198720.11	-0.282946	15.0364	-2.93394	0.00350072	0.16489	-1.90428
ENSG00000271166.1	0.721099	0.785372	2.9334	0.00350665	0.16489	-1.90567
ENSG00000253943.1	-1.09332	7.66595	-2.93305	0.00351058	0.16489	-1.9066
ENSG00000261856.1	1.07441	2.13584	2.93298	0.0035114	0.16489	-1.90679
ENSG00000278657.1	0.554549	0.49473	2.93169	0.00352579	0.165113	-1.91016
ENSG00000251572.2	0.536557	0.427509	2.9315	0.00352787	0.165113	-1.91064
ENSG00000252021.1	1.05818	1.38732	2.93105	0.00353288	0.165113	-1.91181
ENSG00000254350.1	1.04802	2.17149	2.93079	0.00353576	0.165113	-1.91248
ENSG00000272656.1	0.538106	12.9082	2.93049	0.00353912	0.165113	-1.91326
ENSG00000199053.2	-1.65785	9.05259	-2.92927	0.00355282	0.165519	-1.91644
ENSG00000240961.3	0.660038	0.524885	2.9284	0.00356265	0.165519	-1.91872
ENSG00000238523.1	0.948465	0.98783	2.9282	0.00356484	0.165519	-1.91922
ENSG00000251294.1	0.56071	0.488821	2.92691	0.00357947	0.16579	-1.92259
ENSG00000232524.1	1.51657	6.13559	2.92604	0.00358925	0.165893	-1.92484
ENSG00000222426.1	0.782592	0.740685	2.92603	0.00358937	0.165893	-1.92487
ENSG00000253314.4	0.481409	0.428819	2.92563	0.00359394	0.165933	-1.92592
ENSG00000265815.1	0.909357	1.01324	2.92431	0.00360901	0.166317	-1.92936
ENSG00000253641.4	-0.727795	11.7356	-2.92352	0.00361796	0.166489	-1.9314
ENSG00000259605.3	-0.427244	12.9683	-2.92336	0.00361975	0.166489	-1.9318
ENSG00000272457.1	-1.33395	3.4565	-2.92281	0.00362613	0.166656	-1.93325
ENSG00000207368.1	1.17415	1.71846	2.92246	0.00363007	0.166681	-1.93415
ENSG00000164199.14	0.530511	13.4021	2.92208	0.0036345	0.166681	-1.93515
ENSG00000207310.1	0.910812	1.00042	2.92117	0.00364486	0.166681	-1.93749
ENSG00000224797.1	1.54613	6.52276	2.92099	0.00364698	0.166681	-1.93797
ENSG00000170011.12	0.486182	12.4912	2.92094	0.00364758	0.166681	-1.93811
ENSG00000230799.1	-0.817142	10.4472	-2.92084	0.00364872	0.166681	-1.93836
ENSG00000200890.1	0.510465	0.307604	2.91989	0.00365966	0.166788	-1.94083
ENSG00000221432.1	0.865456	0.848794	2.91977	0.0036611	0.166788	-1.94115
ENSG00000223721.3	0.877442	1.33534	2.9196	0.00366303	0.166788	-1.94159
ENSG00000270435.1	0.50766	0.453731	2.91917	0.00366802	0.166807	-1.9427
ENSG00000275175.1	1.44531	6.6158	2.91876	0.00367268	0.166893	-1.94375
ENSG00000211840.1	1.57652	3.77652	2.9176	0.00368612	0.167361	-1.94675
ENSG00000263584.1	1.444	2.82	2.9166	0.00369776	0.167648	-1.94935
ENSG00000252983.1	0.67497	0.501097	2.91612	0.00370346	0.167648	-1.95062
ENSG00000207938.1	1.11549	1.44796	2.91545	0.00371128	0.167765	-1.95235
ENSG00000186676.3	0.896296	12.3266	2.91493	0.00371729	0.167825	-1.95368
ENSG00000207136.1	1.01696	1.16764	2.91486	0.00371817	0.167825	-1.95388
ENSG00000226631.1	0.901213	1.98323	2.91447	0.00372269	0.167893	-1.95488
ENSG00000162572.18	-0.373964	14.0037	-2.91347	0.00373447	0.168185	-1.95747
ENSG00000267355.2	-0.422623	14.0043	-2.91174	0.00375484	0.168851	-1.96195
ENSG00000280332.1	-0.28898	13.7092	-2.91082	0.00376573	0.169097	-1.96433
ENSG00000257594.3	-0.426382	11.9208	-2.91073	0.00376684	0.169097	-1.96457
ENSG00000243817.3	0.632937	0.570044	2.91057	0.0037687	0.169097	-1.96498
ENSG00000216067.1	0.90288	0.89849	2.91029	0.00377198	0.169118	-1.96569
ENSG00000199348.1	1.09858	1.53963	2.90963	0.00377985	0.169229	-1.96741
ENSG00000255232.1	0.947653	1.20281	2.90961	0.00378004	0.169229	-1.96745
ENSG00000254562.4	0.635447	0.684145	2.90926	0.00378422	0.169291	-1.96836
ENSG00000207402.1	0.764483	0.673271	2.9073	0.00380765	0.170087	-1.97343
ENSG00000239319.3	0.555307	0.411984	2.90678	0.00381384	0.170238	-1.97477
ENSG00000233464.2	0.654927	0.54342	2.9051	0.0038341	0.17078	-1.97913
ENSG00000233409.1	0.947766	1.30719	2.90436	0.00384295	0.17078	-1.98102
ENSG00000230333.5	0.396796	10.7833	2.90411	0.00384601	0.17078	-1.98167
ENSG00000201557.1	0.553312	0.335722	2.9033	0.00385578	0.17078	-1.98376
ENSG00000237175.1	0.786921	0.902711	2.90312	0.00385801	0.17078	-1.98424
ENSG00000224101.1	1.00558	1.48328	2.90303	0.0038591	0.17078	-1.98447
ENSG00000278099.1	1.22479	1.71647	2.90284	0.00386137	0.17078	-1.98495
ENSG00000200089.1	0.641202	0.434974	2.90244	0.00386619	0.17078	-1.98598
ENSG00000270691.1	0.662725	0.618268	2.90227	0.00386833	0.17078	-1.98643
ENSG00000207426.1	0.845727	0.832636	2.90169	0.00387535	0.170965	-1.98792
ENSG00000092929.10	-0.317488	17.1764	-2.90144	0.00387841	0.170975	-1.98857
ENSG00000248711.1	0.982469	1.77865	2.90061	0.00388847	0.171294	-1.9907
ENSG00000230350.1	0.726051	0.794921	2.89995	0.00389654	0.171524	-1.9924
ENSG00000270405.1	0.991586	1.44454	2.89949	0.00390217	0.171559	-1.99359
ENSG00000183044.10	0.307874	15.0797	2.8988	0.00391065	0.171559	-1.99538
ENSG00000243591.3	0.64206	0.580807	2.8984	0.00391556	0.171559	-1.99641
ENSG00000218424.2	0.877561	0.970275	2.89822	0.0039177	0.171559	-1.99686
ENSG00000232734.1	1.08102	2.10409	2.89803	0.00392001	0.171559	-1.99734
ENSG00000222744.1	0.643622	0.545156	2.89658	0.00393797	0.171617	-2.0011
ENSG00000243027.3	0.76401	0.860739	2.89657	0.00393805	0.171617	-2.00111
ENSG00000280673.1	0.976714	1.23023	2.89634	0.00394088	0.171617	-2.00171
ENSG00000234066.1	0.873271	1.31107	2.89564	0.00394949	0.171617	-2.0035
ENSG00000254254.4	1.13795	4.79361	2.89562	0.00394978	0.171617	-2.00356
ENSG00000241291.3	0.911706	1.09003	2.89562	0.00394982	0.171617	-2.00357
ENSG00000252444.1	0.930844	1.05526	2.89471	0.00396105	0.171617	-2.0059
ENSG00000249307.4	0.655269	10.8317	2.89467	0.00396157	0.171617	-2.00601
ENSG00000226010.1	0.932886	1.67087	2.8945	0.00396365	0.171617	-2.00644
ENSG00000275681.1	0.954284	1.25548	2.89437	0.00396534	0.171617	-2.00679
ENSG00000259651.2	0.858128	0.994449	2.89432	0.00396592	0.171617	-2.00691
ENSG00000226249.1	0.900673	1.235	2.89407	0.003969	0.171617	-2.00755
ENSG00000182170.3	-0.902608	1.37384	-2.89379	0.00397248	0.171617	-2.00827
ENSG00000279391.1	0.694623	0.954779	2.89358	0.00397507	0.171617	-2.0088
ENSG00000229975.1	0.669504	0.694539	2.89311	0.00398094	0.171617	-2.01002
ENSG00000102878.14	-0.394262	15.9559	-2.89091	0.00400846	0.172329	-2.01567
ENSG00000187600.11	0.980247	2.04952	2.89088	0.00400884	0.172329	-2.01575
ENSG00000227528.4	0.701793	0.677426	2.88983	0.00402202	0.172652	-2.01845
ENSG00000197191.4	-0.374975	14.4659	-2.88824	0.00404203	0.173146	-2.02253
ENSG00000255737.2	-0.320531	16.3005	-2.88823	0.00404217	0.173146	-2.02255
ENSG00000230033.1	1.41269	3.72872	2.88751	0.00405133	0.173192	-2.02441
ENSG00000264148.1	0.600388	14.2878	2.88747	0.00405182	0.173192	-2.02451
ENSG00000224500.1	0.859539	1.00611	2.886	0.00407047	0.173498	-2.02828
ENSG00000266477.2	0.895147	1.05153	2.88437	0.0040913	0.17361	-2.03248
ENSG00000248216.1	1.04837	2.07212	2.88432	0.0040919	0.17361	-2.0326
ENSG00000197241.3	-1.16495	6.69936	-2.88424	0.00409296	0.17361	-2.03281
ENSG00000271856.1	0.458104	12.7058	2.88422	0.00409317	0.17361	-2.03285
ENSG00000252010.1	1.40228	10.7565	2.88368	0.00410006	0.17376	-2.03423
ENSG00000224321.1	-0.592402	12.5011	-2.8833	0.00410492	0.17376	-2.03521
ENSG00000251697.1	0.794835	0.84002	2.88256	0.00411438	0.17376	-2.0371
ENSG00000222932.1	1.05463	1.38455	2.88234	0.00411726	0.17376	-2.03767
ENSG00000234756.1	-1.26948	4.07926	-2.88223	0.00411863	0.17376	-2.03795
ENSG00000273398.4	1.00407	3.91163	2.88195	0.00412223	0.17376	-2.03866
ENSG00000171094.14	0.505606	10.295	2.88189	0.00412303	0.17376	-2.03882
ENSG00000271907.1	0.998526	1.07755	2.88182	0.00412398	0.17376	-2.03901
ENSG00000256071.1	0.599553	0.483414	2.8815	0.00412812	0.17376	-2.03983
ENSG00000258472.7	-0.280661	13.3707	-2.88033	0.00414315	0.17376	-2.04282
ENSG00000273170.4	-0.909645	9.31248	-2.8798	0.00415004	0.17376	-2.04418
ENSG00000207518.1	1.08688	1.53674	2.87975	0.00415066	0.17376	-2.04431
ENSG00000216306.3	1.26654	5.23249	2.87853	0.00416644	0.17376	-2.04742
ENSG00000273682.1	1.10506	12.3557	2.87784	0.00417542	0.17376	-2.04919
ENSG00000250877.1	0.680384	0.637694	2.87762	0.00417832	0.17376	-2.04976
ENSG00000222960.1	1.08193	1.44803	2.87754	0.00417932	0.17376	-2.04995
ENSG00000263029.1	0.855451	1.06769	2.87745	0.0041805	0.17376	-2.05019
ENSG00000199914.1	0.59144	0.361326	2.87691	0.00418753	0.17376	-2.05157
ENSG00000267063.1	1.01235	1.85209	2.87663	0.00419129	0.17376	-2.0523
ENSG00000226406.1	1.01837	2.00746	2.87655	0.00419234	0.17376	-2.05251
ENSG00000227211.2	1.22331	2.60635	2.87608	0.00419842	0.17376	-2.0537
ENSG00000229701.1	0.608314	0.608718	2.87605	0.00419877	0.17376	-2.05377
ENSG00000199629.1	0.574237	0.393273	2.87605	0.00419877	0.17376	-2.05377
ENSG00000222385.1	1.13101	1.94445	2.87532	0.00420841	0.173902	-2.05565
ENSG00000271597.1	0.685009	0.704654	2.87497	0.00421293	0.173902	-2.05653
ENSG00000226753.1	0.874961	1.11021	2.87462	0.00421756	0.173902	-2.05743
ENSG00000259916.1	-1.23459	7.67119	-2.87441	0.00422033	0.173902	-2.05797
ENSG00000221430.1	0.94098	1.09632	2.87406	0.00422495	0.173902	-2.05887
ENSG00000200151.1	0.820076	0.829057	2.87404	0.00422515	0.173902	-2.05891
ENSG00000206819.1	1.15839	1.72494	2.87366	0.00423015	0.173931	-2.05988
ENSG00000225124.1	1.28378	3.22164	2.87289	0.00424029	0.174065	-2.06184
ENSG00000279209.1	0.513542	0.485448	2.87285	0.00424083	0.174065	-2.06195
ENSG00000201289.1	0.68094	0.620623	2.87194	0.00425297	0.174159	-2.06429
ENSG00000277938.1	-0.300644	12.4124	-2.87157	0.00425783	0.17424	-2.06523
ENSG00000252908.1	1.18407	1.82685	2.87081	0.00426787	0.174347	-2.06716
ENSG00000238685.1	0.782517	0.740029	2.87072	0.00426909	0.174347	-2.0674
ENSG00000250480.3	0.470664	0.352305	2.86949	0.00428547	0.174628	-2.07054
ENSG00000274691.1	1.51361	4.01236	2.86935	0.00428725	0.174628	-2.07088
ENSG00000279603.1	0.866421	1.3365	2.86922	0.00428898	0.174628	-2.07121
ENSG00000256721.1	0.912906	1.12702	2.86897	0.00429245	0.174628	-2.07188
ENSG00000238280.1	1.28298	6.52581	2.8689	0.0042933	0.174628	-2.07204
ENSG00000252905.1	1.13566	1.75632	2.86804	0.00430482	0.174835	-2.07424
ENSG00000254530.1	0.725889	0.771157	2.86693	0.00431975	0.174884	-2.07708
ENSG00000207769.1	0.734599	0.583861	2.86682	0.00432116	0.174884	-2.07735
ENSG00000199279.1	0.924163	1.06065	2.86681	0.00432125	0.174884	-2.07736
ENSG00000206937.1	1.6344	6.42225	2.86602	0.00433196	0.174884	-2.07939
ENSG00000212447.1	1.06603	1.51801	2.86601	0.00433206	0.174884	-2.07941
ENSG00000260832.1	0.597795	0.525821	2.86581	0.00433478	0.174884	-2.07993
ENSG00000272995.1	0.960342	10.1713	2.86563	0.00433717	0.174884	-2.08038
ENSG00000276124.1	-1.23561	2.17695	-2.86491	0.00434692	0.17516	-2.08222
ENSG00000235804.2	0.965943	1.67558	2.86392	0.00436026	0.175463	-2.08474
ENSG00000201684.1	-1.07557	11.8647	-2.86306	0.00437196	0.175626	-2.08693
ENSG00000248222.4	1.05968	2.9442	2.86298	0.00437301	0.175626	-2.08713
ENSG00000142515.13	0.989479	2.67003	2.86195	0.004387	0.175901	-2.08975
ENSG00000266988.4	1.18502	4.66788	2.86184	0.00438858	0.175901	-2.09005
ENSG00000264733.1	0.733861	0.585266	2.86141	0.00439437	0.175957	-2.09113
ENSG00000206805.1	0.671146	0.577929	2.8613	0.00439581	0.175957	-2.0914
ENSG00000249407.1	1.35819	3.90743	2.86046	0.00440729	0.1763	-2.09354
ENSG00000242807.1	0.776515	0.991786	2.85919	0.00442472	0.176619	-2.09677
ENSG00000229956.8	0.296205	10.6353	2.85889	0.00442882	0.176619	-2.09753
ENSG00000125245.11	0.376513	13.3447	2.85877	0.00443053	0.176619	-2.09785
ENSG00000251891.1	1.27625	1.97712	2.85867	0.00443189	0.176619	-2.0981
ENSG00000178562.16	0.315509	14.3324	2.85858	0.00443313	0.176619	-2.09833
ENSG00000253959.1	1.39047	8.68188	2.8581	0.00443974	0.176619	-2.09955
ENSG00000275704.1	1.02256	1.18634	2.85797	0.00444153	0.176619	-2.09988
ENSG00000243596.1	0.341998	0.17134	2.8573	0.00445073	0.176708	-2.10158
ENSG00000277323.1	0.562758	0.371983	2.85684	0.00445705	0.176708	-2.10274
ENSG00000228430.7	0.999983	3.56956	2.85682	0.00445737	0.176708	-2.1028
ENSG00000279498.1	0.886045	1.2842	2.85604	0.00446818	0.176708	-2.10479
ENSG00000200131.1	0.434827	0.267188	2.85589	0.00447024	0.176708	-2.10517
ENSG00000243035.3	0.857462	1.05251	2.85578	0.00447177	0.176708	-2.10545
ENSG00000221436.1	0.664764	0.502031	2.85573	0.00447242	0.176708	-2.10557
ENSG00000199516.1	0.420579	0.210709	2.85569	0.00447299	0.176708	-2.10567
ENSG00000243845.3	1.29327	2.90671	2.85509	0.00448127	0.176919	-2.10719
ENSG00000232077.1	1.23973	7.52443	2.85462	0.00448792	0.176951	-2.1084
ENSG00000222126.1	0.401711	0.201257	2.85418	0.00449392	0.177072	-2.1095
ENSG00000242214.1	0.40262	0.201712	2.85387	0.00449826	0.177128	-2.11029
ENSG00000199892.2	0.395051	0.19792	2.85321	0.00450754	0.177137	-2.11198
ENSG00000201831.1	0.418859	0.209848	2.85291	0.00451167	0.177137	-2.11273
ENSG00000212392.1	0.557544	0.383793	2.85289	0.00451198	0.177137	-2.11279
ENSG00000242654.1	0.333328	0.166997	2.85208	0.00452331	0.177137	-2.11484
ENSG00000183733.6	1.15393	2.94796	2.85193	0.00452531	0.177137	-2.11521
ENSG00000185933.6	0.891941	7.67198	2.85151	0.00453129	0.177137	-2.11629
ENSG00000271581.1	-0.455036	15.3378	-2.85134	0.00453364	0.177137	-2.11671
ENSG00000236284.1	0.31131	0.155965	2.85108	0.00453734	0.177167	-2.11738
ENSG00000273513.1	0.873365	1.64962	2.85065	0.00454331	0.177286	-2.11846
ENSG00000228125.2	1.143	2.53524	2.85026	0.00454886	0.177388	-2.11946
ENSG00000278694.1	0.360054	0.180387	2.8499	0.00455394	0.177472	-2.12037
ENSG00000243976.2	0.947515	1.29403	2.84951	0.00455936	0.177568	-2.12135
ENSG00000230580.1	-0.72485	11.542	-2.84871	0.00457063	0.177778	-2.12337
ENSG00000212316.1	0.697954	0.557019	2.84627	0.00460532	0.178554	-2.12957
ENSG00000263629.1	0.555417	0.327666	2.84566	0.00461391	0.178658	-2.1311
ENSG00000234048.1	0.73856	0.72775	2.84553	0.00461577	0.178658	-2.13143
ENSG00000248779.1	1.03037	1.90651	2.8449	0.00462487	0.178658	-2.13304
ENSG00000250350.1	1.10365	1.73641	2.84473	0.00462727	0.178658	-2.13347
ENSG00000256473.1	0.937289	1.34616	2.84459	0.00462921	0.178658	-2.13381
ENSG00000263126.1	-0.288563	12.6419	-2.84425	0.00463411	0.178658	-2.13468
ENSG00000263593.1	1.1111	1.57688	2.84395	0.00463835	0.178658	-2.13543
ENSG00000270842.1	0.936507	1.36389	2.84395	0.00463838	0.178658	-2.13543
ENSG00000254346.2	0.764696	0.942097	2.84334	0.00464713	0.178658	-2.13698
ENSG00000235639.1	0.534951	0.446401	2.84302	0.00465167	0.178658	-2.13778
ENSG00000252321.1	-1.34435	3.13394	-2.84287	0.0046539	0.178658	-2.13817
ENSG00000264099.1	0.803875	0.721592	2.84277	0.00465529	0.178658	-2.13841
ENSG00000252146.1	0.860217	0.851734	2.84214	0.00466435	0.178807	-2.14001
ENSG00000224539.1	0.379181	0.335523	2.84207	0.00466535	0.178807	-2.14018
ENSG00000182508.12	0.888723	9.61222	2.84163	0.00467167	0.178807	-2.14129
ENSG00000231575.1	0.681719	0.673256	2.84158	0.00467247	0.178807	-2.14143
ENSG00000165325.12	0.627612	11.2035	2.83979	0.0046984	0.179103	-2.14597
ENSG00000200832.1	0.8846	0.938773	2.83971	0.00469945	0.179103	-2.14615
ENSG00000140090.16	0.353449	10.2935	2.83823	0.00472097	0.179615	-2.14989
ENSG00000265178.1	-1.64109	10.0356	-2.83814	0.00472224	0.179615	-2.15011
ENSG00000253086.1	0.886998	1.00073	2.83797	0.00472476	0.179615	-2.15055
ENSG00000280624.1	0.950092	1.19613	2.83681	0.00474165	0.180019	-2.15347
ENSG00000281420.1	-0.711986	14.963	-2.83644	0.00474704	0.180019	-2.1544
ENSG00000200794.1	0.561806	0.414613	2.83588	0.00475524	0.180207	-2.15582
ENSG00000234319.1	-1.47137	5.78831	-2.83541	0.00476218	0.180357	-2.15701
ENSG00000155961.4	0.343784	13.0164	2.83472	0.00477226	0.180575	-2.15874
ENSG00000222831.1	1.03983	1.26596	2.83389	0.00478445	0.180575	-2.16083
ENSG00000278321.1	0.880932	0.902159	2.83386	0.00478491	0.180575	-2.16091
ENSG00000248231.1	0.944757	1.95891	2.83383	0.00478548	0.180575	-2.16101
ENSG00000272473.1	-0.845463	10.6356	-2.83373	0.00478684	0.180575	-2.16124
ENSG00000230030.1	0.468123	0.276587	2.83357	0.00478931	0.180575	-2.16166
ENSG00000243700.3	0.755516	0.785533	2.83296	0.00479818	0.180575	-2.16318
ENSG00000096264.12	1.19618	6.15255	2.83292	0.00479881	0.180575	-2.16329
ENSG00000270995.1	0.768647	0.907599	2.83285	0.00479991	0.180575	-2.16347
ENSG00000274591.1	1.42663	5.13015	2.8326	0.00480357	0.180575	-2.1641
ENSG00000254851.1	-1.39383	10.4286	-2.83206	0.00481156	0.180644	-2.16546
ENSG00000252283.1	1.00039	1.1968	2.83146	0.0048205	0.180856	-2.16698
ENSG00000278992.1	0.765249	0.889347	2.83055	0.00483392	0.181146	-2.16926
ENSG00000228800.1	1.37032	6.92601	2.82977	0.00484551	0.181362	-2.17122
ENSG00000164362.17	-0.619186	10.7358	-2.82968	0.00484693	0.181362	-2.17146
ENSG00000199594.1	1.50123	4.26038	2.82876	0.00486065	0.181362	-2.17377
ENSG00000224897.5	0.331375	11.6959	2.82853	0.00486403	0.181362	-2.17434
ENSG00000248242.1	1.38283	5.39299	2.82851	0.00486432	0.181362	-2.17439
ENSG00000233333.2	0.90288	1.47609	2.82836	0.00486666	0.181362	-2.17478
ENSG00000213901.9	-0.346242	12.6674	-2.82803	0.00487155	0.181405	-2.1756
ENSG00000201384.1	0.989813	1.33267	2.82782	0.00487466	0.181405	-2.17613
ENSG00000200488.1	1.2049	1.87229	2.82748	0.00487981	0.181405	-2.17699
ENSG00000233620.4	0.314196	0.157412	2.827	0.00488706	0.181563	-2.17821
ENSG00000223238.1	0.998577	1.26722	2.82659	0.00489322	0.18168	-2.17924
ENSG00000259832.1	1.29478	2.78024	2.82633	0.00489709	0.181712	-2.17989
ENSG00000221469.1	1.13017	1.66342	2.82568	0.00490694	0.181966	-2.18153
ENSG00000242457.1	0.478721	11.2124	2.82367	0.00493731	0.182648	-2.18658
ENSG00000222579.1	1.17472	1.89259	2.82366	0.00493741	0.182648	-2.1866
ENSG00000243980.3	0.68539	0.654421	2.82274	0.00495132	0.182698	-2.1889
ENSG00000253619.1	1.00652	2.14076	2.82218	0.00495991	0.182698	-2.19032
ENSG00000223808.1	0.716591	0.764208	2.82161	0.00496858	0.182896	-2.19175
ENSG00000277531.1	1.35335	6.50653	2.82072	0.00498209	0.182896	-2.19397
ENSG00000235050.5	0.694092	1.1716	2.82068	0.00498282	0.182896	-2.19409
ENSG00000254275.5	1.08822	6.74539	2.82062	0.00498371	0.182896	-2.19424
ENSG00000250506.5	-0.399585	12.7045	-2.82004	0.00499255	0.182963	-2.19569
ENSG00000181617.5	0.953987	15.2714	2.81977	0.00499673	0.182963	-2.19637
ENSG00000231422.2	0.983825	3.42816	2.81948	0.00500107	0.182963	-2.19708
ENSG00000233684.2	0.91797	1.93899	2.81933	0.00500339	0.182963	-2.19746
ENSG00000238304.1	1.15359	1.68042	2.818	0.00502382	0.183485	-2.2008
ENSG00000243566.5	-0.568219	14.5513	-2.81795	0.0050247	0.183485	-2.20094
ENSG00000165730.13	0.329069	14.7009	2.81749	0.00503168	0.183529	-2.20207
ENSG00000072182.11	-0.63399	8.95171	-2.81734	0.00503404	0.183529	-2.20246
ENSG00000228341.1	1.12738	1.93413	2.8171	0.0050377	0.183552	-2.20305
ENSG00000277499.1	0.640239	0.729412	2.81686	0.00504147	0.183576	-2.20366
ENSG00000278255.1	0.898327	1.09209	2.81599	0.00505493	0.183576	-2.20585
ENSG00000240738.1	-1.22118	6.99059	-2.81591	0.00505618	0.183576	-2.20605
ENSG00000250402.2	0.696699	0.767079	2.81588	0.0050566	0.183576	-2.20612
ENSG00000206732.1	0.950061	1.11751	2.81498	0.00507062	0.183975	-2.20838
ENSG00000201867.1	0.811807	0.858003	2.81473	0.00507441	0.184002	-2.20899
ENSG00000188674.9	1.15316	4.32896	2.81423	0.00508224	0.184065	-2.21025
ENSG00000252671.1	1.70913	7.20559	2.81376	0.0050895	0.184218	-2.21142
ENSG00000238189.2	0.58201	0.454941	2.81345	0.00509432	0.184276	-2.2122
ENSG00000207516.1	0.865163	1.01244	2.81316	0.00509896	0.184276	-2.21294
ENSG00000224934.2	-0.270506	12.8705	-2.81307	0.00510025	0.184276	-2.21315
ENSG00000197134.10	0.517619	12.041	2.8121	0.00511547	0.184606	-2.21559
ENSG00000253064.1	1.34446	2.76497	2.81089	0.00513445	0.18507	-2.21861
ENSG00000264239.1	0.682042	0.553367	2.81018	0.00514557	0.18536	-2.22038
ENSG00000198947.13	0.308043	13.9766	2.80986	0.00515059	0.18543	-2.22118
ENSG00000175602.3	-0.2784	17.4623	-2.80875	0.00516808	0.185854	-2.22395
ENSG00000237919.4	0.512812	0.410403	2.80863	0.00517009	0.185854	-2.22427
ENSG00000258909.1	0.576719	0.684359	2.80834	0.00517464	0.185854	-2.22499
ENSG00000222859.1	0.411304	0.246127	2.80786	0.00518222	0.186015	-2.22619
ENSG00000259430.1	1.3654	5.05656	2.8071	0.00519427	0.186227	-2.22809
ENSG00000235834.1	1.1791	3.87457	2.80666	0.00520127	0.186367	-2.22919
ENSG00000264957.1	0.88009	1.03006	2.80594	0.00521271	0.186451	-2.23098
ENSG00000258577.1	1.00457	1.58495	2.80567	0.00521703	0.186451	-2.23166
ENSG00000221174.1	0.915681	1.23335	2.8055	0.00521976	0.186451	-2.23209
ENSG00000264982.1	0.74862	0.893363	2.80528	0.00522326	0.186451	-2.23264
ENSG00000251745.1	1.29686	2.18036	2.80499	0.00522779	0.186451	-2.23335
ENSG00000242385.1	0.569712	0.544958	2.80496	0.00522826	0.186451	-2.23342
ENSG00000278524.1	-1.66379	6.23249	-2.80436	0.00523789	0.186652	-2.23492
ENSG00000231335.1	1.14712	11.4084	2.80235	0.00527023	0.187123	-2.23996
ENSG00000266591.1	0.870169	0.896362	2.80197	0.00527628	0.187123	-2.24089
ENSG00000263652.1	0.689366	0.514832	2.80188	0.00527769	0.187123	-2.24111
ENSG00000233762.3	-0.317722	17.1379	-2.80186	0.00527803	0.187123	-2.24117
ENSG00000220987.1	0.907923	1.16914	2.79994	0.00530897	0.18765	-2.24594
ENSG00000235816.3	1.31757	5.60768	2.79994	0.00530899	0.18765	-2.24595
ENSG00000243359.3	0.852764	1.04902	2.79949	0.00531637	0.18765	-2.24708
ENSG00000261231.5	1.11506	8.12061	2.79939	0.00531799	0.18765	-2.24733
ENSG00000266482.1	0.94993	1.26801	2.79902	0.00532397	0.18765	-2.24825
ENSG00000231557.1	0.482939	0.360411	2.79883	0.00532697	0.18765	-2.24871
ENSG00000281458.1	1.25394	2.33373	2.79873	0.0053286	0.18765	-2.24896
ENSG00000248831.2	0.636988	0.562164	2.79864	0.00533005	0.18765	-2.24918
ENSG00000226066.1	0.400945	0.323579	2.79826	0.00533634	0.18765	-2.25015
ENSG00000250067.10	-0.365641	13.8503	-2.79747	0.00534911	0.187821	-2.2521
ENSG00000259964.5	1.05319	3.14888	2.79704	0.0053561	0.187821	-2.25317
ENSG00000273230.1	-0.32898	14.1365	-2.79701	0.00535663	0.187821	-2.25325
ENSG00000237311.1	1.23671	3.64783	2.797	0.00535674	0.187821	-2.25327
ENSG00000215369.3	1.37271	3.78146	2.79601	0.005373	0.188168	-2.25574
ENSG00000279819.1	1.00491	1.35426	2.79586	0.00537547	0.188168	-2.25612
ENSG00000227554.1	0.795201	0.912974	2.7947	0.0053945	0.188492	-2.259
ENSG00000221680.1	0.901661	1.01628	2.79469	0.00539457	0.188492	-2.25902
ENSG00000250592.1	0.924905	1.16936	2.79425	0.00540184	0.188528	-2.26012
ENSG00000248211.1	-1.3099	3.70982	-2.79329	0.00541768	0.188797	-2.26251
ENSG00000236950.1	0.534051	0.39855	2.79302	0.00542221	0.188797	-2.26319
ENSG00000205702.9	-0.4795	12.3197	-2.79259	0.00542921	0.188797	-2.26424
ENSG00000235435.1	0.469648	0.318121	2.79185	0.00544148	0.188797	-2.26609
ENSG00000279852.1	0.611849	9.8292	2.79185	0.00544153	0.188797	-2.2661
ENSG00000199963.1	0.901546	1.1808	2.79184	0.00544165	0.188797	-2.26611
ENSG00000250092.2	0.655409	0.604903	2.79154	0.00544656	0.188797	-2.26685
ENSG00000207643.1	0.83894	0.902978	2.79124	0.00545157	0.188797	-2.2676
ENSG00000242668.3	1.1041	2.26219	2.791	0.00545563	0.188797	-2.26821
ENSG00000235461.1	1.03026	2.37446	2.79072	0.00546018	0.188797	-2.26889
ENSG00000176659.7	0.6649	12.7659	2.7907	0.00546049	0.188797	-2.26894
ENSG00000137203.9	-0.430479	14.7211	-2.79057	0.00546271	0.188797	-2.26927
ENSG00000242736.1	1.33463	3.98286	2.79028	0.00546758	0.188797	-2.27
ENSG00000200156.1	1.59352	3.40418	2.79023	0.00546836	0.188797	-2.27012
ENSG00000223096.1	0.462416	0.277865	2.79018	0.00546917	0.188797	-2.27024
ENSG00000274988.1	0.835862	0.935457	2.79001	0.00547197	0.188797	-2.27065
ENSG00000188269.7	1.09196	6.16816	2.78955	0.00547963	0.188834	-2.2718
ENSG00000262561.1	0.654835	0.640681	2.78939	0.00548241	0.188834	-2.27221
ENSG00000254015.1	0.418591	0.251273	2.7889	0.00549053	0.188891	-2.27342
ENSG00000275418.1	1.23643	10.4212	2.7882	0.00550213	0.188891	-2.27514
ENSG00000212128.2	1.18765	5.32669	2.78811	0.00550374	0.188891	-2.27538
ENSG00000162641.17	0.668248	8.75008	2.78795	0.00550637	0.188891	-2.27577
ENSG00000250644.2	-0.451431	14.1046	-2.78779	0.00550898	0.188891	-2.27616
ENSG00000269374.1	0.265275	14.5634	2.78779	0.00550906	0.188891	-2.27617
ENSG00000239202.3	1.00798	1.65486	2.78733	0.00551669	0.18898	-2.2773
ENSG00000236028.1	1.51366	9.2597	2.78674	0.00552659	0.18898	-2.27877
ENSG00000252282.1	1.13176	1.83904	2.78629	0.00553414	0.18898	-2.27988
ENSG00000266445.1	-0.794918	11.1079	-2.78622	0.00553541	0.18898	-2.28007
ENSG00000232527.6	-0.53824	12.6433	-2.78616	0.00553645	0.18898	-2.28022
ENSG00000266901.1	1.14022	2.51443	2.78604	0.00553843	0.18898	-2.28051
ENSG00000221551.1	0.487745	0.291682	2.78544	0.00554857	0.189067	-2.28201
ENSG00000160323.17	-0.309882	13.4616	-2.78515	0.00555334	0.189123	-2.28271
ENSG00000258352.1	0.395607	13.796	2.7847	0.00556094	0.189225	-2.28383
ENSG00000280201.1	0.390046	0.23284	2.78461	0.0055626	0.189225	-2.28407
ENSG00000265298.1	-0.309094	17.4041	-2.78379	0.0055763	0.189478	-2.28608
ENSG00000254747.1	0.456277	0.275049	2.78259	0.00559679	0.189961	-2.28907
ENSG00000166984.10	1.05104	4.40974	2.7821	0.00560506	0.190053	-2.29028
ENSG00000108018.14	0.88119	7.20965	2.78206	0.00560577	0.190053	-2.29038
ENSG00000255660.1	1.07183	1.89134	2.78157	0.00561405	0.190097	-2.29159
ENSG00000241198.3	0.822075	0.917905	2.78143	0.00561651	0.190097	-2.29195
ENSG00000278732.1	1.45978	5.56514	2.78039	0.00563418	0.190222	-2.29451
ENSG00000223030.1	0.657882	0.46406	2.78039	0.0056342	0.190222	-2.29451
ENSG00000162032.14	-0.358407	13.4625	-2.78024	0.00563673	0.190222	-2.29488
ENSG00000245059.2	1.10753	7.55514	2.7801	0.00563908	0.190222	-2.29522
ENSG00000270280.1	0.604813	0.559902	2.77937	0.00565167	0.190541	-2.29704
ENSG00000112394.15	0.31	13.397	2.77859	0.00566496	0.190836	-2.29896
ENSG00000229769.2	1.28014	9.2917	2.77794	0.00567614	0.19094	-2.30057
ENSG00000250961.1	1.2409	4.61669	2.77717	0.00568939	0.191051	-2.30247
ENSG00000250472.1	0.996776	2.05104	2.77697	0.00569289	0.191051	-2.30297
ENSG00000148795.5	0.463715	10.579	2.77641	0.00570263	0.191051	-2.30437
ENSG00000235154.1	0.38146	0.230909	2.7764	0.00570272	0.191051	-2.30438
ENSG00000168209.4	-0.318074	19.979	-2.77625	0.00570528	0.191051	-2.30475
ENSG00000252508.1	0.48228	0.292179	2.77615	0.00570699	0.191051	-2.30499
ENSG00000222942.1	0.726944	0.757031	2.77611	0.00570767	0.191051	-2.30509
ENSG00000200708.1	0.772519	0.876409	2.7761	0.00570786	0.191051	-2.30512
ENSG00000201423.1	0.567223	0.45377	2.77518	0.00572389	0.191303	-2.30741
ENSG00000257663.1	1.00763	2.15712	2.77496	0.00572762	0.191303	-2.30794
ENSG00000199962.1	1.3032	2.66097	2.77427	0.00573956	0.191303	-2.30964
ENSG00000236604.1	0.438415	0.332015	2.77423	0.00574039	0.191303	-2.30976
ENSG00000140323.5	-0.33131	11.8922	-2.77372	0.00574919	0.191303	-2.31101
ENSG00000215117.5	0.588634	0.715214	2.77359	0.00575138	0.191303	-2.31132
ENSG00000107821.13	-0.282046	15.6356	-2.7735	0.00575306	0.191303	-2.31156
ENSG00000202137.1	0.601301	0.454919	2.77346	0.00575363	0.191303	-2.31164
ENSG00000251276.1	0.702992	0.706278	2.77327	0.00575698	0.191303	-2.31211
ENSG00000242201.3	0.57449	0.508057	2.77312	0.00575968	0.191303	-2.31249
ENSG00000201516.1	0.48341	0.291882	2.77273	0.00576647	0.191424	-2.31346
ENSG00000223351.4	0.550746	0.447117	2.77189	0.00578118	0.191611	-2.31553
ENSG00000258727.1	-0.315186	14.0712	-2.7715	0.00578789	0.191611	-2.31648
ENSG00000223516.1	0.606399	0.557124	2.77091	0.00579828	0.191743	-2.31794
ENSG00000258344.1	-0.985738	10.6948	-2.76936	0.00582553	0.192401	-2.32177
ENSG00000248373.4	1.25173	4.03736	2.76931	0.00582632	0.192401	-2.32188
ENSG00000201758.1	1.15603	2.31983	2.76923	0.00582773	0.192401	-2.32208
ENSG00000250567.1	0.729867	0.898803	2.76891	0.00583338	0.192447	-2.32287
ENSG00000248425.1	0.377994	0.229767	2.76879	0.0058355	0.192447	-2.32317
ENSG00000280432.1	1.15556	3.10413	2.76855	0.0058397	0.19246	-2.32375
ENSG00000279793.1	0.966843	1.67384	2.7684	0.00584239	0.19246	-2.32413
ENSG00000265152.2	0.758128	0.771122	2.76726	0.00586264	0.192859	-2.32695
ENSG00000225479.1	0.878872	1.07046	2.76693	0.00586845	0.192859	-2.32776
ENSG00000130675.13	-0.640406	12.7992	-2.7669	0.00586901	0.192859	-2.32784
ENSG00000253454.1	1.08783	2.08033	2.76639	0.00587804	0.193008	-2.32909
ENSG00000225792.1	0.441781	13.0283	2.76554	0.00589312	0.193286	-2.33118
ENSG00000258883.1	0.665266	0.712373	2.76537	0.00589608	0.193286	-2.33159
ENSG00000228721.1	0.679103	0.586135	2.76463	0.0059094	0.193341	-2.33343
ENSG00000277749.1	1.43627	7.77933	2.76448	0.00591202	0.193341	-2.33379
ENSG00000266256.1	0.706044	10.0747	2.76438	0.00591373	0.193341	-2.33403
ENSG00000252971.1	0.996559	1.41581	2.7639	0.00592229	0.193444	-2.33521
ENSG00000275682.1	-1.64617	5.53894	-2.76385	0.00592329	0.193444	-2.33535
ENSG00000201318.1	0.651217	0.494535	2.76309	0.00593692	0.193599	-2.33722
ENSG00000198854.5	0.472285	0.389038	2.76305	0.00593765	0.193599	-2.33732
ENSG00000250289.1	0.421172	0.256422	2.76223	0.00595235	0.193663	-2.33934
ENSG00000199276.1	0.529662	0.320974	2.76222	0.00595246	0.193663	-2.33935
ENSG00000252145.1	0.99012	1.28729	2.76212	0.00595432	0.193663	-2.33961
ENSG00000248192.1	0.888953	1.20623	2.76161	0.00596343	0.193663	-2.34085
ENSG00000279428.1	1.02554	4.47143	2.76151	0.00596523	0.193663	-2.3411
ENSG00000199420.1	0.715086	0.779796	2.76074	0.00597903	0.193711	-2.34298
ENSG00000242770.2	1.36593	5.81061	2.76073	0.00597929	0.193711	-2.34302
ENSG00000199156.1	0.694008	0.646369	2.76038	0.00598555	0.193711	-2.34387
ENSG00000254854.1	-0.729035	12.3604	-2.76036	0.0059859	0.193711	-2.34392
ENSG00000207334.1	1.00427	1.48919	2.75969	0.00599798	0.193894	-2.34556
ENSG00000222346.1	1.05971	1.55607	2.75936	0.00600406	0.19391	-2.34639
ENSG00000278056.1	1.04414	1.58644	2.75925	0.00600607	0.19391	-2.34666
ENSG00000232799.1	0.443081	0.302012	2.75913	0.00600808	0.19391	-2.34694
ENSG00000254913.1	0.508926	0.372993	2.75827	0.00602381	0.194271	-2.34907
ENSG00000207967.1	0.925845	1.06499	2.75816	0.0060257	0.194271	-2.34933
ENSG00000198553.7	0.387762	12.5782	2.75757	0.00603652	0.194413	-2.35079
ENSG00000274961.1	1.13406	8.30321	2.75694	0.006048	0.194452	-2.35234
ENSG00000177414.12	1.28739	5.36074	2.75686	0.00604943	0.194452	-2.35253
ENSG00000200632.1	0.492371	0.300803	2.75667	0.00605287	0.194452	-2.35299
ENSG00000271499.1	1.07676	4.83915	2.75656	0.00605481	0.194452	-2.35325
ENSG00000236507.1	0.971353	2.1029	2.7552	0.00607965	0.194493	-2.35659
ENSG00000264608.1	-0.288928	14.8219	-2.75436	0.00609508	0.194493	-2.35866
ENSG00000225314.1	1.06888	2.1908	2.7543	0.00609623	0.194493	-2.35881
ENSG00000261302.4	-0.993194	8.40221	-2.75427	0.0060968	0.194493	-2.35889
ENSG00000221486.1	0.97805	1.37954	2.75387	0.00610406	0.194493	-2.35986
ENSG00000267235.2	0.900873	1.62069	2.75358	0.00610935	0.194493	-2.36056
ENSG00000233549.2	0.750713	0.959752	2.75354	0.0061102	0.194493	-2.36068
ENSG00000164855.14	-0.28722	16.7271	-2.75349	0.00611107	0.194493	-2.36079
ENSG00000232950.1	0.648597	0.859726	2.75345	0.00611173	0.194493	-2.36088
ENSG00000242781.1	1.17854	2.56075	2.75342	0.00611242	0.194493	-2.36097
ENSG00000259572.4	0.54602	0.527499	2.75339	0.00611298	0.194493	-2.36105
ENSG00000266117.1	1.16057	9.40863	2.75319	0.00611658	0.194505	-2.36153
ENSG00000228086.1	1.22725	3.49047	2.75263	0.00612687	0.194563	-2.3629
ENSG00000233656.1	1.30933	4.47348	2.75257	0.00612795	0.194563	-2.36304
ENSG00000208003.1	0.964296	1.28671	2.75257	0.00612804	0.194563	-2.36305
ENSG00000271629.1	0.416832	0.254103	2.75009	0.00617389	0.195422	-2.36913
ENSG00000242673.3	0.604665	0.499151	2.75006	0.00617447	0.195422	-2.36921
ENSG00000207821.1	1.09066	1.65878	2.74907	0.00619288	0.195799	-2.37163
ENSG00000141979.4	0.678902	0.989844	2.74852	0.00620306	0.196019	-2.37297
ENSG00000231483.1	-0.957452	12.2767	-2.74811	0.00621062	0.196155	-2.37396
ENSG00000230112.1	0.827042	0.945349	2.7471	0.00622951	0.196546	-2.37644
ENSG00000239908.3	-1.32274	8.45988	-2.74679	0.00623544	0.196631	-2.37721
ENSG00000224222.1	-1.30756	4.90659	-2.74603	0.00624967	0.196939	-2.37907
ENSG00000213057.5	-0.307123	12.252	-2.74581	0.00625377	0.196939	-2.3796
ENSG00000275899.1	0.58218	0.486038	2.74574	0.00625497	0.196939	-2.37976
ENSG00000199895.1	0.630943	0.525341	2.74487	0.00627147	0.19715	-2.38191
ENSG00000229954.1	0.985778	1.71976	2.74414	0.00628517	0.197201	-2.38369
ENSG00000242882.1	1.19895	6.78281	2.74409	0.00628618	0.197201	-2.38382
ENSG00000267905.4	-1.36062	7.35229	-2.74336	0.00629985	0.197325	-2.38559
ENSG00000232437.1	1.02869	1.74881	2.74172	0.00633092	0.197978	-2.38959
ENSG00000265261.1	1.07974	4.97969	2.74117	0.00634142	0.197978	-2.39094
ENSG00000222976.1	0.823211	0.953089	2.74093	0.00634603	0.197978	-2.39154
ENSG00000279931.1	1.07172	2.32342	2.74081	0.00634827	0.197978	-2.39182
ENSG00000277074.1	0.711291	0.636652	2.74019	0.00636003	0.197978	-2.39333
ENSG00000207698.1	1.35721	2.97454	2.74011	0.00636156	0.197978	-2.39353
ENSG00000280901.1	0.564896	0.390441	2.7401	0.00636176	0.197978	-2.39355
ENSG00000231743.1	0.409218	0.283804	2.74007	0.00636232	0.197978	-2.39362
ENSG00000231978.2	1.22539	2.91556	2.74	0.0063636	0.197978	-2.39379
ENSG00000243468.5	1.03431	8.37984	2.73995	0.00636458	0.197978	-2.39391
ENSG00000240481.3	0.879549	1.06676	2.73969	0.0063695	0.197978	-2.39454
ENSG00000067057.15	-0.287677	19.2305	-2.7396	0.00637131	0.197978	-2.39477
ENSG00000262420.3	0.377049	11.3315	2.73951	0.00637307	0.197978	-2.395
ENSG00000257529.4	-0.981075	9.07029	-2.73844	0.00639352	0.198247	-2.39761
ENSG00000266061.1	0.724692	0.660463	2.73782	0.00640528	0.198247	-2.3991
ENSG00000249023.1	0.915316	1.38739	2.73776	0.00640651	0.198247	-2.39926
ENSG00000201942.1	0.956192	1.21719	2.73775	0.00640673	0.198247	-2.39929
ENSG00000272984.1	1.0959	2.69362	2.73768	0.00640811	0.198247	-2.39946
ENSG00000274197.1	1.07155	1.55657	2.73712	0.00641875	0.198247	-2.40081
ENSG00000277157.1	1.37093	9.88443	2.73707	0.0064198	0.198247	-2.40095
ENSG00000260322.1	0.430323	0.356994	2.73695	0.00642216	0.198247	-2.40125
ENSG00000225864.1	-0.772256	11.5673	-2.73672	0.00642651	0.198247	-2.4018
ENSG00000200823.1	0.778935	0.771158	2.73634	0.00643388	0.198247	-2.40273
ENSG00000257515.1	1.1584	2.84555	2.73596	0.00644108	0.198247	-2.40364
ENSG00000250630.1	0.419826	0.258195	2.73577	0.00644486	0.198247	-2.40412
ENSG00000281181.1	0.956506	1.66382	2.73575	0.00644527	0.198247	-2.40417
ENSG00000266146.1	1.24525	2.27345	2.73561	0.00644796	0.198247	-2.40451
ENSG00000212396.1	-1.56398	6.13464	-2.73509	0.00645784	0.19837	-2.40576
ENSG00000113594.8	0.292126	16.6338	2.73466	0.00646629	0.198433	-2.40682
ENSG00000207797.1	-1.13753	2.09564	-2.73448	0.00646975	0.198433	-2.40726
ENSG00000236828.1	0.51054	0.313424	2.73405	0.0064781	0.198488	-2.40831
ENSG00000248378.1	0.440184	0.304054	2.73369	0.00648509	0.198601	-2.40919
ENSG00000258419.1	0.619784	0.563472	2.73274	0.00650342	0.198793	-2.41148
ENSG00000270799.1	1.15934	3.09072	2.73274	0.0065035	0.198793	-2.41149
ENSG00000225735.1	0.492508	0.395353	2.73269	0.0065045	0.198793	-2.41162
ENSG00000271419.1	0.3555	0.218284	2.73169	0.00652389	0.199184	-2.41404
ENSG00000277241.1	1.11414	9.86789	2.73138	0.00652995	0.199189	-2.4148
ENSG00000265425.1	0.441417	0.338487	2.73057	0.00654587	0.199453	-2.41678
ENSG00000207160.1	0.72523	0.709573	2.73022	0.0065527	0.199467	-2.41763
ENSG00000243584.1	0.952371	8.66695	2.73006	0.00655572	0.199467	-2.418
ENSG00000252959.1	0.632605	0.529404	2.72933	0.00657009	0.199467	-2.41979
ENSG00000272545.1	0.720928	0.900759	2.72924	0.00657186	0.199467	-2.42001
ENSG00000264641.1	-1.40769	3.74491	-2.7289	0.0065785	0.199467	-2.42083
ENSG00000236720.1	0.558676	0.66416	2.72826	0.00659112	0.199467	-2.42239
ENSG00000254255.1	0.526585	0.390753	2.72815	0.00659325	0.199467	-2.42265
ENSG00000264763.1	0.959997	1.25811	2.72805	0.0065952	0.199467	-2.42289
ENSG00000231822.1	0.443612	12.8131	2.72798	0.00659664	0.199467	-2.42307
ENSG00000126860.10	0.280636	16.9228	2.72781	0.00660007	0.199467	-2.42349
ENSG00000218582.2	-0.54134	11.997	-2.72779	0.0066004	0.199467	-2.42353
ENSG00000251714.1	0.449951	0.277113	2.72774	0.00660134	0.199467	-2.42365
ENSG00000200480.1	0.737557	0.692395	2.72704	0.00661513	0.199467	-2.42535
ENSG00000206609.1	0.667949	0.58706	2.72699	0.00661627	0.199467	-2.42549
ENSG00000265511.1	-0.477641	13.3117	-2.7269	0.0066179	0.199467	-2.42569
ENSG00000251907.1	0.828272	0.959406	2.72683	0.00661931	0.199467	-2.42586
ENSG00000237917.1	1.27713	7.65935	2.72677	0.00662051	0.199467	-2.42601
ENSG00000253205.4	0.402448	0.351466	2.72652	0.00662543	0.199467	-2.42661
ENSG00000237445.2	0.921494	1.54942	2.72619	0.00663196	0.199467	-2.42741
ENSG00000237732.8	-0.566318	11.5009	-2.72614	0.00663293	0.199467	-2.42753
ENSG00000239946.1	0.990377	1.4967	2.72595	0.00663673	0.199467	-2.428
ENSG00000147465.10	0.570702	9.6129	2.7258	0.0066397	0.199467	-2.42836
ENSG00000266421.2	1.17099	2.06899	2.72547	0.00664634	0.199467	-2.42918
ENSG00000043039.6	-0.554569	14.8498	-2.72545	0.00664667	0.199467	-2.42922
ENSG00000273154.2	-0.379001	12.2653	-2.72535	0.00664857	0.199467	-2.42945
ENSG00000223373.1	1.08941	2.44568	2.72478	0.00665988	0.199608	-2.43083
ENSG00000255511.1	0.410697	0.361419	2.72422	0.00667111	0.199805	-2.4322
ENSG00000244044.3	1.22495	2.59433	2.72391	0.00667719	0.199805	-2.43295
ENSG00000253435.1	1.31222	9.49718	2.72366	0.00668227	0.199805	-2.43356
ENSG00000248919.6	0.560356	9.36972	2.72362	0.00668298	0.199805	-2.43365
ENSG00000222164.1	0.708558	0.728952	2.72332	0.00668913	0.199824	-2.4344
ENSG00000202324.1	0.512113	0.356593	2.72326	0.00669022	0.199824	-2.43453
ENSG00000252480.1	0.656969	0.576809	2.72307	0.00669405	0.19984	-2.435
ENSG00000200897.1	0.592747	0.412931	2.72228	0.00670976	0.20021	-2.4369
ENSG00000233335.1	0.60117	0.614473	2.72196	0.00671614	0.200302	-2.43768
ENSG00000272849.1	-0.325245	15.255	-2.72087	0.00673809	0.200642	-2.44033
ENSG00000199894.1	0.633392	0.514487	2.72085	0.00673839	0.200642	-2.44037
ENSG00000161132.6	-0.405908	13.0437	-2.72072	0.00674111	0.200642	-2.4407
ENSG00000127774.6	-0.294909	16.0291	-2.71846	0.00678659	0.201509	-2.44617
ENSG00000248605.4	0.867448	1.60971	2.71757	0.00680453	0.20187	-2.44831
ENSG00000274551.1	1.18477	2.77124	2.71713	0.00681352	0.20187	-2.44939
ENSG00000256670.1	1.20656	3.00599	2.71705	0.00681524	0.20187	-2.44959
ENSG00000259084.5	-0.561077	0.824983	-2.71671	0.00682201	0.201965	-2.4504
ENSG00000224069.1	0.630317	0.689036	2.71632	0.00682993	0.20201	-2.45134
ENSG00000222414.1	1.09308	1.65204	2.71622	0.00683211	0.20201	-2.4516
ENSG00000241261.1	0.620304	0.56417	2.71615	0.00683353	0.20201	-2.45177
ENSG00000234352.8	1.07587	4.09096	2.71507	0.00685534	0.202341	-2.45436
ENSG00000215097.3	-0.913219	8.7911	-2.7149	0.00685898	0.202341	-2.45479
ENSG00000215952.1	0.738245	0.681569	2.71477	0.00686147	0.202341	-2.45509
ENSG00000217442.3	-0.538782	14.0285	-2.71425	0.00687209	0.202556	-2.45635
ENSG00000229794.2	0.847794	1.17913	2.71296	0.00689858	0.203088	-2.45948
ENSG00000239649.3	0.672177	1.08853	2.71288	0.00690022	0.203088	-2.45967
ENSG00000240439.3	0.690166	0.700425	2.71158	0.00692692	0.203493	-2.46281
ENSG00000171873.7	-0.551975	10.8637	-2.71149	0.00692877	0.203493	-2.46303
ENSG00000267857.2	1.03386	2.1204	2.71136	0.0069314	0.203493	-2.46333
ENSG00000251249.1	0.706476	1.34777	2.71123	0.00693416	0.203493	-2.46366
ENSG00000272164.1	1.01843	1.76405	2.71103	0.00693827	0.203515	-2.46414
ENSG00000243702.3	0.7256	0.845094	2.71053	0.00694869	0.203543	-2.46536
ENSG00000207583.1	0.991768	1.31504	2.71014	0.00695665	0.20356	-2.46629
ENSG00000207422.1	0.883119	1.14753	2.70954	0.006969	0.203823	-2.46773
ENSG00000201367.1	0.970601	1.19345	2.70837	0.00699334	0.204426	-2.47057
ENSG00000197769.5	0.463756	14.3926	2.70817	0.00699739	0.204426	-2.47104
ENSG00000273129.1	-0.75175	12.2041	-2.70806	0.00699975	0.204426	-2.47131
ENSG00000270061.1	-0.863834	11.9595	-2.70785	0.00700406	0.204453	-2.47181
ENSG00000215418.2	0.407117	0.315447	2.70753	0.00701082	0.204552	-2.4726
ENSG00000249776.4	1.28285	6.41219	2.70725	0.00701654	0.20462	-2.47326
ENSG00000200087.1	0.560026	16.4818	2.70676	0.00702682	0.204821	-2.47445
ENSG00000227911.3	1.10416	2.43555	2.7064	0.00703425	0.204938	-2.47531
ENSG00000244380.1	1.13831	4.32048	2.70624	0.00703766	0.204939	-2.4757
ENSG00000214602.3	0.512715	0.563749	2.70565	0.00704999	0.20507	-2.47712
ENSG00000230694.1	0.74146	0.786342	2.70554	0.00705233	0.20507	-2.47739
ENSG00000227615.1	-0.295935	18.1794	-2.70496	0.00706442	0.205225	-2.47879
ENSG00000212114.1	0.963079	1.28728	2.70478	0.00706826	0.205237	-2.47923
ENSG00000265965.1	0.673689	0.598248	2.70415	0.00708146	0.205269	-2.48074
ENSG00000124610.4	1.18567	2.84092	2.70395	0.00708557	0.205269	-2.48122
ENSG00000186567.11	-0.282151	14.8353	-2.70355	0.00709404	0.205269	-2.48219
ENSG00000221736.2	1.02799	1.51643	2.70349	0.00709526	0.205269	-2.48233
ENSG00000214904.5	0.741015	0.983578	2.7033	0.00709923	0.205269	-2.48278
ENSG00000183784.6	0.347306	11.9434	2.70291	0.00710752	0.205269	-2.48373
ENSG00000125895.5	-0.284486	14.2275	-2.70279	0.00711007	0.205269	-2.48402
ENSG00000228655.5	1.10799	8.82612	2.70243	0.00711754	0.205269	-2.48487
ENSG00000240265.1	0.750977	1.11858	2.70211	0.00712446	0.205269	-2.48566
ENSG00000248629.1	1.07274	1.84442	2.70204	0.00712588	0.205269	-2.48583
ENSG00000278463.1	1.40589	7.29101	2.70202	0.00712624	0.205269	-2.48587
ENSG00000258288.1	0.861107	1.34765	2.702	0.0071268	0.205269	-2.48593
ENSG00000275877.1	0.939485	1.19698	2.70198	0.00712705	0.205269	-2.48596
ENSG00000158286.11	-0.284613	15.2133	-2.70087	0.00715052	0.205749	-2.48863
ENSG00000252635.1	0.604061	0.51089	2.70046	0.00715928	0.205805	-2.48962
ENSG00000207338.1	0.651449	0.578445	2.70024	0.00716405	0.205818	-2.49017
ENSG00000167807.14	-0.405639	11.1346	-2.70012	0.00716652	0.205818	-2.49045
ENSG00000216802.1	1.23878	4.70415	2.69941	0.00718166	0.206002	-2.49216
ENSG00000252290.1	0.681634	0.603183	2.69904	0.00718947	0.206002	-2.49304
ENSG00000226409.1	1.16614	3.74928	2.69888	0.00719293	0.206002	-2.49343
ENSG00000207113.1	1.28545	2.88802	2.69867	0.00719736	0.206002	-2.49393
ENSG00000253858.1	1.25178	4.85415	2.69843	0.00720255	0.206002	-2.49452
ENSG00000278902.1	1.25255	4.21896	2.69838	0.00720357	0.206002	-2.49463
ENSG00000200754.1	0.95496	1.261	2.69798	0.00721207	0.206147	-2.49559
ENSG00000236529.1	-0.835752	12.2117	-2.69752	0.00722185	0.206329	-2.49669
ENSG00000200287.1	0.450962	0.281117	2.69723	0.00722812	0.206411	-2.4974
ENSG00000277301.1	0.92688	7.82876	2.69657	0.0072423	0.206621	-2.49899
ENSG00000215372.6	0.510831	0.685305	2.69622	0.00724965	0.206633	-2.49981
ENSG00000235352.1	0.426492	0.317321	2.6953	0.00726941	0.206759	-2.50203
ENSG00000223430.1	0.711555	0.805232	2.69436	0.00728962	0.206977	-2.50428
ENSG00000198987.1	0.61917	0.511122	2.69426	0.00729187	0.206977	-2.50453
ENSG00000277775.1	1.4724	6.78006	2.69416	0.00729393	0.206977	-2.50476
ENSG00000199640.1	0.45545	0.320539	2.69408	0.00729586	0.206977	-2.50497
ENSG00000279276.1	0.748555	0.811541	2.69306	0.00731769	0.207451	-2.5074
ENSG00000150676.11	1.0205	3.65238	2.69298	0.00731943	0.207451	-2.50759
ENSG00000073464.10	0.274629	14.9006	2.69237	0.00733279	0.207539	-2.50907
ENSG00000250577.1	0.741569	0.933963	2.69237	0.00733283	0.207539	-2.50908
ENSG00000199168.2	0.857104	0.988004	2.69209	0.00733872	0.207609	-2.50973
ENSG00000199792.1	0.762234	0.779747	2.69139	0.00735392	0.207725	-2.51141
ENSG00000201966.1	0.574815	0.363458	2.69127	0.00735656	0.207725	-2.5117
ENSG00000275578.1	-0.608096	0.640355	-2.69078	0.00736728	0.207747	-2.51288
ENSG00000250250.1	0.845226	1.18466	2.69073	0.00736827	0.207747	-2.51299
ENSG00000242121.3	0.922117	1.44779	2.69073	0.00736843	0.207747	-2.51301
ENSG00000258649.1	0.773573	1.16608	2.68959	0.00739324	0.208031	-2.51574
ENSG00000248152.1	0.740106	1.0157	2.68923	0.00740099	0.208031	-2.51659
ENSG00000236155.5	0.678752	10.2531	2.68889	0.00740854	0.208031	-2.51742
ENSG00000249125.1	1.29087	6.03635	2.68859	0.00741502	0.208031	-2.51813
ENSG00000206900.1	0.721091	0.715912	2.68856	0.0074158	0.208031	-2.51821
ENSG00000203896.8	-0.352474	14.2463	-2.6884	0.00741914	0.208031	-2.51858
ENSG00000234202.2	0.939093	1.31874	2.68816	0.0074244	0.208031	-2.51916
ENSG00000255982.1	0.526543	0.469263	2.68772	0.00743412	0.208031	-2.52022
ENSG00000267061.1	0.754825	0.881665	2.68752	0.0074384	0.208031	-2.52068
ENSG00000259356.1	0.755777	1.28337	2.68742	0.00744072	0.208031	-2.52094
ENSG00000261129.1	0.339792	0.228636	2.68706	0.0074487	0.208031	-2.52181
ENSG00000226545.1	1.30338	4.03966	2.68706	0.0074487	0.208031	-2.52181
ENSG00000199512.1	1.05404	1.58634	2.68703	0.00744934	0.208031	-2.52188
ENSG00000088340.14	-0.437281	14.7185	-2.68694	0.00745113	0.208031	-2.52207
ENSG00000267189.1	0.498245	0.412114	2.6867	0.00745659	0.208031	-2.52267
ENSG00000255102.1	0.791575	1.09012	2.68669	0.00745683	0.208031	-2.52269
ENSG00000277810.1	1.3375	2.973	2.68631	0.00746515	0.20811	-2.5236
ENSG00000265174.1	0.848729	1.48194	2.68606	0.00747071	0.20811	-2.5242
ENSG00000234857.2	-0.290422	11.605	-2.68529	0.00748768	0.208411	-2.52604
ENSG00000277735.1	0.680778	0.678242	2.6845	0.00750504	0.208702	-2.52792
ENSG00000264833.1	0.933769	1.44453	2.68272	0.00754451	0.209511	-2.53218
ENSG00000265142.5	0.945224	6.37163	2.68235	0.00755266	0.209641	-2.53306
ENSG00000142233.10	-0.42817	11.1295	-2.68159	0.0075696	0.20984	-2.53488
ENSG00000200636.1	0.488546	0.305777	2.68144	0.00757311	0.20984	-2.53525
ENSG00000238077.1	0.727815	1.09938	2.68135	0.00757497	0.20984	-2.53545
ENSG00000221788.1	0.790071	0.862362	2.68082	0.00758688	0.20984	-2.53673
ENSG00000249842.1	0.8227	1.19113	2.68079	0.00758758	0.20984	-2.5368
ENSG00000238793.1	-1.35692	10.7715	-2.68057	0.00759256	0.209859	-2.53733
ENSG00000224671.2	0.944587	1.6315	2.68024	0.00759977	0.209859	-2.5381
ENSG00000158292.6	-0.274542	16.745	-2.67991	0.00760733	0.209859	-2.53891
ENSG00000260647.1	0.36069	12.3093	2.67962	0.0076138	0.209859	-2.5396
ENSG00000165471.6	0.825489	2.13573	2.67952	0.007616	0.209859	-2.53983
ENSG00000184916.7	-0.26585	16.7252	-2.67937	0.00761944	0.209859	-2.5402
ENSG00000278684.1	0.5299	0.374906	2.6777	0.0076569	0.21014	-2.54418
ENSG00000252712.1	1.08365	1.88811	2.67754	0.00766043	0.21014	-2.54455
ENSG00000259277.1	0.804028	1.20933	2.67751	0.00766113	0.21014	-2.54463
ENSG00000222035.3	0.954518	5.36841	2.6774	0.00766364	0.21014	-2.54489
ENSG00000182871.13	-0.273687	18.7697	-2.67678	0.00767761	0.21014	-2.54637
ENSG00000254910.1	-0.281012	15.2474	-2.67658	0.00768224	0.210152	-2.54686
ENSG00000251862.2	0.733159	0.73054	2.67581	0.00769959	0.210338	-2.54869
ENSG00000231236.2	1.02339	4.35246	2.67566	0.00770297	0.210338	-2.54905
ENSG00000241011.1	0.618794	0.712302	2.67514	0.00771469	0.210468	-2.55028
ENSG00000238256.1	1.2634	2.9028	2.67486	0.00772116	0.210549	-2.55096
ENSG00000200197.1	0.590439	0.491837	2.67404	0.00773983	0.210964	-2.55292
ENSG00000231053.1	0.711075	0.85082	2.6735	0.00775196	0.211104	-2.55419
ENSG00000202360.1	1.25423	3.96807	2.67319	0.00775903	0.211201	-2.55493
ENSG00000211844.1	1.46305	4.0076	2.6729	0.00776559	0.211285	-2.55561
ENSG00000277754.1	0.472672	0.336674	2.672	0.00778626	0.211752	-2.55777
ENSG00000278604.1	0.705727	0.808443	2.67109	0.00780714	0.211787	-2.55994
ENSG00000251171.1	1.21386	3.08706	2.671	0.00780916	0.211787	-2.56015
ENSG00000220918.1	0.290813	0.145697	2.67091	0.0078112	0.211787	-2.56036
ENSG00000250721.1	0.557868	0.478347	2.6707	0.00781612	0.211787	-2.56087
ENSG00000227895.5	-1.05056	1.90771	-2.67055	0.00781937	0.211787	-2.56121
ENSG00000225533.1	-1.17618	3.78304	-2.67051	0.00782035	0.211787	-2.56131
ENSG00000240205.3	0.736201	0.822828	2.66939	0.00784623	0.211787	-2.56399
ENSG00000265736.1	1.07819	1.83341	2.66931	0.00784796	0.211787	-2.56417
ENSG00000277231.1	0.356273	0.178492	2.66929	0.00784856	0.211787	-2.56423
ENSG00000254413.7	-0.387206	12.0586	-2.669	0.00785505	0.211787	-2.5649
ENSG00000275980.1	0.726589	1.02322	2.66893	0.0078568	0.211787	-2.56508
ENSG00000221730.1	0.617358	0.514096	2.66865	0.00786325	0.211787	-2.56575
ENSG00000206818.1	0.356242	0.178477	2.66836	0.00786981	0.211787	-2.56642
ENSG00000204681.9	-0.306932	15.5456	-2.66829	0.00787141	0.211787	-2.56659
ENSG00000227965.1	1.08127	2.15026	2.6678	0.00788292	0.211787	-2.56777
ENSG00000230649.2	1.32482	4.65069	2.66777	0.00788354	0.211787	-2.56784
ENSG00000266720.2	0.955723	1.55984	2.66777	0.00788363	0.211787	-2.56785
ENSG00000117477.11	0.395163	12.6242	2.66758	0.00788786	0.211787	-2.56828
ENSG00000257835.1	0.674815	0.71864	2.6674	0.00789215	0.211787	-2.56872
ENSG00000221265.1	1.3898	3.58813	2.66715	0.00789796	0.211787	-2.56932
ENSG00000235606.3	0.879904	1.59497	2.66715	0.00789798	0.211787	-2.56932
ENSG00000260477.5	0.543513	0.556354	2.66714	0.00789812	0.211787	-2.56933
ENSG00000249186.1	0.510321	0.479501	2.66656	0.00791158	0.211787	-2.57071
ENSG00000110900.13	0.467702	15.354	2.66637	0.00791592	0.211787	-2.57116
ENSG00000276952.1	-0.329637	14.3389	-2.66635	0.00791647	0.211787	-2.57122
ENSG00000238302.1	0.394241	0.197514	2.66633	0.0079168	0.211787	-2.57125
ENSG00000212383.1	0.338882	0.169779	2.66616	0.00792076	0.211787	-2.57166
ENSG00000254501.1	-0.550375	13.1418	-2.66584	0.00792834	0.211787	-2.57243
ENSG00000259338.1	1.17413	8.47533	2.66582	0.0079288	0.211787	-2.57248
ENSG00000173811.9	0.474711	10.5894	2.66572	0.00793102	0.211787	-2.5727
ENSG00000202187.1	0.768068	0.824874	2.66535	0.00793972	0.211787	-2.57359
ENSG00000199784.1	0.372289	0.186516	2.66519	0.00794332	0.211787	-2.57396
ENSG00000132749.9	-0.415196	13.5181	-2.66485	0.00795128	0.211787	-2.57477
ENSG00000266714.5	-0.328059	15.6942	-2.66467	0.00795561	0.211787	-2.57521
ENSG00000188710.2	-0.308489	12.0631	-2.6646	0.00795714	0.211787	-2.57537
ENSG00000270936.1	0.92109	1.70158	2.66433	0.00796351	0.211787	-2.57602
ENSG00000271932.1	0.906471	1.15887	2.66425	0.00796544	0.211787	-2.57621
ENSG00000278497.1	0.315547	0.158088	2.66402	0.0079708	0.211787	-2.57676
ENSG00000237342.1	0.305427	0.153018	2.66368	0.00797865	0.211787	-2.57756
ENSG00000234859.4	0.848479	2.31283	2.66365	0.00797926	0.211787	-2.57762
ENSG00000201412.1	0.600281	0.499246	2.66351	0.00798273	0.211787	-2.57797
ENSG00000223040.1	0.599565	0.564507	2.66348	0.00798338	0.211787	-2.57804
ENSG00000276892.1	0.351626	0.176164	2.66303	0.00799377	0.211787	-2.57909
ENSG00000254915.1	1.04966	1.92038	2.66299	0.00799484	0.211787	-2.5792
ENSG00000227017.1	0.797458	11.054	2.66274	0.00800064	0.211787	-2.57979
ENSG00000252249.1	0.343977	0.172332	2.66256	0.00800482	0.211787	-2.58021
ENSG00000278418.1	1.58557	7.31245	2.66246	0.00800724	0.211787	-2.58046
ENSG00000244294.3	1.24543	3.58004	2.66241	0.00800839	0.211787	-2.58057
ENSG00000224613.5	1.29331	7.16627	2.66238	0.00800897	0.211787	-2.58063
ENSG00000212694.7	-0.278763	14.8326	-2.66162	0.00802694	0.211787	-2.58245
ENSG00000248197.1	0.430848	0.317099	2.66132	0.00803392	0.211787	-2.58315
ENSG00000258861.1	0.545509	0.490554	2.66123	0.00803619	0.211787	-2.58338
ENSG00000260004.1	0.425401	0.267128	2.66119	0.00803694	0.211787	-2.58346
ENSG00000276486.1	1.02854	1.95055	2.66114	0.00803816	0.211787	-2.58358
ENSG00000255169.1	0.295907	0.148249	2.66105	0.00804038	0.211787	-2.5838
ENSG00000261904.1	0.703962	1.02729	2.66096	0.00804251	0.211787	-2.58402
ENSG00000232474.1	0.963063	1.82547	2.66079	0.00804645	0.211787	-2.58442
ENSG00000238966.1	1.46633	3.68091	2.66062	0.0080504	0.211787	-2.58481
ENSG00000258716.1	0.645068	0.786081	2.6603	0.00805807	0.211787	-2.58559
ENSG00000256001.1	-1.25425	9.63336	-2.66019	0.00806072	0.211787	-2.58585
ENSG00000279243.1	1.24987	4.27476	2.66007	0.0080634	0.211787	-2.58612
ENSG00000255311.4	0.937905	2.25264	2.65993	0.00806672	0.211787	-2.58645
ENSG00000202337.1	0.751754	14.2237	2.65986	0.00806836	0.211787	-2.58662
ENSG00000253043.1	1.53353	4.52837	2.65973	0.00807138	0.211787	-2.58692
ENSG00000224344.1	0.451912	0.38951	2.65947	0.00807769	0.211787	-2.58756
ENSG00000248165.1	1.3163	4.86546	2.65923	0.00808338	0.211832	-2.58813
ENSG00000188613.6	0.289363	13.8794	2.65871	0.00809547	0.211872	-2.58934
ENSG00000183432.6	1.1127	2.54559	2.65848	0.00810094	0.211872	-2.58988
ENSG00000228317.1	1.24216	6.01594	2.65842	0.00810245	0.211872	-2.59004
ENSG00000223815.1	0.781799	1.00598	2.65807	0.00811085	0.211889	-2.59087
ENSG00000260939.1	0.536069	0.501034	2.65776	0.00811813	0.211889	-2.5916
ENSG00000258500.2	1.30184	7.12353	2.65737	0.00812746	0.211889	-2.59253
ENSG00000252807.1	0.349088	0.174893	2.65715	0.00813272	0.211889	-2.59306
ENSG00000264838.1	0.608664	0.463992	2.65664	0.00814479	0.211889	-2.59426
ENSG00000200296.1	1.01343	1.61583	2.65655	0.00814698	0.211889	-2.59448
ENSG00000088826.16	-0.277783	16.3817	-2.65654	0.00814716	0.211889	-2.59449
ENSG00000239099.1	0.837517	0.949425	2.65608	0.00815803	0.211889	-2.59557
ENSG00000248356.1	-1.03651	9.01676	-2.6559	0.00816235	0.211889	-2.596
ENSG00000270720.1	0.56389	12.0658	2.65579	0.00816507	0.211889	-2.59627
ENSG00000201133.1	0.360789	0.180754	2.65579	0.00816511	0.211889	-2.59628
ENSG00000226272.4	1.25121	7.27213	2.65574	0.00816616	0.211889	-2.59638
ENSG00000253825.1	0.862829	1.49141	2.65539	0.00817468	0.212019	-2.59723
ENSG00000238518.1	0.53115	0.365183	2.65448	0.00819627	0.212165	-2.59936
ENSG00000196381.9	0.270137	11.8835	2.65403	0.00820707	0.212165	-2.60043
ENSG00000219302.2	0.507345	0.458654	2.65398	0.00820837	0.212165	-2.60056
ENSG00000257609.1	0.298223	0.149409	2.65366	0.00821589	0.212269	-2.6013
ENSG00000223214.1	0.37546	0.188105	2.65334	0.00822376	0.212291	-2.60207
ENSG00000229914.1	1.17802	8.84645	2.65243	0.00824558	0.212535	-2.60422
ENSG00000260090.1	0.478505	0.494134	2.65227	0.00824932	0.212535	-2.60459
ENSG00000255255.1	0.856581	1.33496	2.65221	0.00825079	0.212535	-2.60473
ENSG00000271232.1	0.275988	0.13827	2.65146	0.00826898	0.212581	-2.60652
ENSG00000280305.1	0.619755	1.11168	2.65143	0.00826974	0.212581	-2.60659
ENSG00000243539.3	0.502167	0.432903	2.65092	0.00828202	0.212581	-2.60779
ENSG00000212479.2	-1.28553	3.40115	-2.65063	0.00828907	0.212581	-2.60848
ENSG00000185101.11	-0.294925	16.7358	-2.6505	0.00829216	0.212581	-2.60878
ENSG00000117983.16	-0.881427	16.5528	-2.65033	0.00829619	0.212581	-2.60918
ENSG00000278083.1	0.961364	1.8063	2.6502	0.00829945	0.212581	-2.60949
ENSG00000188393.7	1.16466	3.34333	2.64981	0.00830893	0.212581	-2.61042
ENSG00000226604.2	1.04625	3.00879	2.64978	0.00830958	0.212581	-2.61048
ENSG00000278408.1	0.994184	1.99404	2.64978	0.00830968	0.212581	-2.61049
ENSG00000204538.3	-1.11512	9.58155	-2.64974	0.00831064	0.212581	-2.61059
ENSG00000271204.1	1.05749	8.59552	2.6489	0.00833105	0.212701	-2.61257
ENSG00000212493.1	-1.09311	13.4696	-2.64864	0.00833716	0.212701	-2.61317
ENSG00000245293.2	0.722186	8.54411	2.64861	0.00833805	0.212701	-2.61325
ENSG00000244560.5	-0.324216	13.1935	-2.64854	0.00833964	0.212701	-2.61341
ENSG00000271964.1	0.441388	13.385	2.64846	0.00834161	0.212701	-2.6136
ENSG00000266288.1	1.00705	2.06947	2.64799	0.00835297	0.212811	-2.6147
ENSG00000229920.2	1.05905	5.93233	2.64758	0.00836303	0.212939	-2.61567
ENSG00000234784.2	0.952509	1.23295	2.64712	0.00837421	0.212939	-2.61676
ENSG00000231328.1	1.28001	4.81174	2.64705	0.0083759	0.212939	-2.61692
ENSG00000224375.1	0.825252	1.23873	2.64705	0.00837611	0.212939	-2.61694
ENSG00000100095.17	0.618873	8.87792	2.64686	0.00838069	0.212939	-2.61738
ENSG00000232080.5	0.857004	1.67947	2.64678	0.00838263	0.212939	-2.61757
ENSG00000266287.1	0.499438	0.315981	2.64577	0.00840722	0.213473	-2.61994
ENSG00000252540.1	0.912978	1.3289	2.64484	0.00843015	0.213697	-2.62215
ENSG00000227330.1	1.1196	2.60486	2.64446	0.00843944	0.213753	-2.62304
ENSG00000278375.1	1.02533	1.75543	2.64404	0.00844976	0.213847	-2.62403
ENSG00000235967.1	1.19602	3.00736	2.64384	0.0084547	0.213856	-2.6245
ENSG00000237790.1	0.540356	0.521331	2.64363	0.00845981	0.213856	-2.62499
ENSG00000271468.1	0.490407	0.407782	2.64343	0.00846473	0.213856	-2.62546
ENSG00000222844.1	0.668654	0.63276	2.64329	0.00846827	0.213857	-2.6258
ENSG00000249072.1	-1.42276	8.16387	-2.64255	0.00848647	0.214227	-2.62754
ENSG00000253318.1	0.320578	0.19201	2.64203	0.00849929	0.214461	-2.62876
ENSG00000273796.1	-0.528828	13.6428	-2.64162	0.00850959	0.214621	-2.62974
ENSG00000232292.1	0.615197	0.624684	2.64135	0.00851629	0.214621	-2.63037
ENSG00000240663.3	1.00401	1.93647	2.64064	0.00853378	0.214901	-2.63204
ENSG00000203734.10	0.453963	11.7831	2.64061	0.00853452	0.214901	-2.6321
ENSG00000276515.1	0.467926	0.283209	2.64035	0.00854104	0.214907	-2.63272
ENSG00000258498.5	-0.58203	11.7371	-2.64008	0.00854791	0.214907	-2.63337
ENSG00000151575.13	0.276377	14.0087	2.64003	0.00854909	0.214907	-2.63349
ENSG00000233606.1	0.352511	0.244447	2.63949	0.00856247	0.214907	-2.63475
ENSG00000260176.1	-1.12082	8.88795	-2.63933	0.00856656	0.214907	-2.63514
ENSG00000249381.1	1.01409	2.35615	2.63932	0.00856669	0.214907	-2.63515
ENSG00000254850.2	1.21607	3.44615	2.63932	0.00856673	0.214907	-2.63515
ENSG00000223258.1	0.447016	0.270765	2.63881	0.00857933	0.215134	-2.63634
ENSG00000200849.1	0.433593	0.262911	2.638	0.00859971	0.21545	-2.63826
ENSG00000212232.1	0.646564	14.7393	2.63791	0.00860186	0.21545	-2.63846
ENSG00000106089.10	-0.282695	16.3045	-2.63764	0.0086087	0.21545	-2.63911
ENSG00000212207.1	1.35696	3.60819	2.63763	0.00860901	0.21545	-2.63914
ENSG00000236394.2	-1.19317	3.90952	-2.63734	0.00861618	0.21545	-2.63981
ENSG00000278041.1	-1.07832	3.56674	-2.63732	0.0086167	0.21545	-2.63986
ENSG00000271032.1	-0.333778	14.8195	-2.63731	0.00861687	0.21545	-2.63988
ENSG00000222496.1	0.372482	0.225701	2.63677	0.00863035	0.215499	-2.64114
ENSG00000222693.1	0.409444	0.283109	2.6356	0.00865989	0.215901	-2.6439
ENSG00000134962.6	0.485356	11.8764	2.63485	0.00867876	0.216104	-2.64567
ENSG00000222174.1	0.534206	0.450688	2.63427	0.00869345	0.216203	-2.64703
ENSG00000207326.1	1.27685	2.87747	2.63366	0.0087087	0.216476	-2.64845
ENSG00000222736.1	0.740761	0.678138	2.63355	0.00871157	0.216476	-2.64872
ENSG00000265208.2	1.45955	4.36179	2.63266	0.00873405	0.21667	-2.6508
ENSG00000254051.1	0.644475	0.630875	2.6326	0.00873574	0.21667	-2.65096
ENSG00000275014.1	1.33593	4.18182	2.63245	0.00873934	0.21667	-2.65129
ENSG00000249159.5	1.01204	9.94549	2.63243	0.00873984	0.21667	-2.65134
ENSG00000222024.2	0.755152	1.03921	2.63219	0.00874608	0.21667	-2.65192
ENSG00000222430.1	0.859417	0.986865	2.63213	0.00874751	0.21667	-2.65205
ENSG00000225545.1	0.417757	0.253578	2.63203	0.00874998	0.21667	-2.65228
ENSG00000118491.9	0.544151	0.589994	2.63158	0.00876156	0.21667	-2.65335
ENSG00000280189.1	0.672421	1.23974	2.63108	0.00877425	0.21667	-2.65452
ENSG00000241735.1	1.06082	7.22859	2.63087	0.00877952	0.21667	-2.655
ENSG00000242699.3	0.591788	0.521202	2.63083	0.00878054	0.21667	-2.6551
ENSG00000216035.1	1.31597	3.01543	2.63056	0.00878753	0.21667	-2.65574
ENSG00000231028.7	0.354423	11.2505	2.63039	0.00879175	0.21667	-2.65613
ENSG00000250189.2	0.691227	0.99817	2.63022	0.00879604	0.21667	-2.65652
ENSG00000200367.1	0.617577	0.521282	2.6302	0.00879677	0.21667	-2.65659
ENSG00000259167.2	0.788899	1.21821	2.63017	0.00879753	0.21667	-2.65666
ENSG00000213716.3	0.693652	0.744597	2.6301	0.00879924	0.21667	-2.65682
ENSG00000270040.1	1.26655	8.08682	2.62975	0.00880808	0.21667	-2.65763
ENSG00000265693.1	0.898888	1.35883	2.62958	0.00881255	0.21667	-2.65804
ENSG00000233952.1	1.22693	6.80173	2.62936	0.00881806	0.216675	-2.65854
ENSG00000258376.2	0.298646	13.5162	2.62926	0.00882064	0.216675	-2.65878
ENSG00000223896.2	0.982558	2.09985	2.62909	0.00882497	0.216675	-2.65918
ENSG00000255992.1	-0.61347	12.5758	-2.62901	0.00882706	0.216675	-2.65937
ENSG00000245729.2	0.765686	1.48927	2.62884	0.0088315	0.216689	-2.65978
ENSG00000250908.1	0.326578	0.163615	2.6287	0.00883496	0.216689	-2.66009
ENSG00000168062.8	-0.265417	16.6043	-2.62857	0.00883839	0.216689	-2.66041
ENSG00000280919.1	-1.47556	4.61117	-2.62822	0.0088473	0.216758	-2.66122
ENSG00000266952.1	0.663334	1.02267	2.62808	0.00885088	0.216758	-2.66155
ENSG00000276281.1	1.11255	2.43974	2.6279	0.00885554	0.216758	-2.66197
ENSG00000206965.1	1.48272	8.35489	2.62758	0.00886374	0.21678	-2.66272
ENSG00000274426.1	0.471583	0.285612	2.62746	0.00886673	0.21678	-2.663
ENSG00000251869.1	1.10789	1.85963	2.62738	0.00886897	0.21678	-2.6632
ENSG00000251182.1	0.93067	1.74441	2.62702	0.00887814	0.216856	-2.66404
ENSG00000250804.1	0.682484	0.988368	2.62683	0.0088831	0.216856	-2.66449
ENSG00000263944.2	0.71006	0.849357	2.62644	0.00889301	0.216856	-2.66539
ENSG00000203971.1	0.656017	1.08677	2.62636	0.00889513	0.216856	-2.66558
ENSG00000249799.1	1.26737	3.50819	2.62636	0.00889516	0.216856	-2.66558
ENSG00000253614.1	0.451376	0.47897	2.62587	0.00890778	0.216856	-2.66673
ENSG00000225108.1	-0.873816	8.80393	-2.6258	0.00890972	0.216856	-2.66691
ENSG00000205327.3	0.311329	0.187736	2.62552	0.00891688	0.216861	-2.66756
ENSG00000215102.2	1.10457	4.99844	2.62551	0.0089171	0.216861	-2.66758
ENSG00000277473.1	0.423199	0.294259	2.62516	0.00892619	0.216986	-2.6684
ENSG00000259776.1	0.717798	1.43084	2.62503	0.00892941	0.216986	-2.66869
ENSG00000251220.2	0.420399	0.304498	2.6244	0.00894587	0.217298	-2.67018
ENSG00000270776.1	0.955026	1.49164	2.62411	0.00895333	0.217392	-2.67085
ENSG00000233456.1	0.660887	0.832545	2.62353	0.0089683	0.217446	-2.6722
ENSG00000267398.1	0.541709	0.553333	2.62338	0.00897232	0.217446	-2.67257
ENSG00000175445.13	0.438224	17.0293	2.62331	0.00897409	0.217446	-2.67273
ENSG00000146001.5	0.303609	11.2342	2.62329	0.0089747	0.217446	-2.67278
ENSG00000132465.9	0.440407	22.0825	2.62305	0.00898076	0.217447	-2.67333
ENSG00000100342.19	-0.278775	19.7832	-2.62262	0.00899211	0.217635	-2.67435
ENSG00000257569.1	1.28475	4.97404	2.62188	0.00901135	0.217926	-2.67608
ENSG00000221286.1	0.693129	0.705403	2.62118	0.00902958	0.217963	-2.67771
ENSG00000217566.2	0.873782	1.60099	2.62102	0.00903375	0.217963	-2.67808
ENSG00000256234.1	0.39861	13.1831	2.62098	0.00903478	0.217963	-2.67817
ENSG00000235334.1	0.417023	0.321057	2.62083	0.00903864	0.217963	-2.67852
ENSG00000235113.1	0.576259	0.671217	2.62071	0.00904171	0.217963	-2.67879
ENSG00000202536.2	0.574525	0.445619	2.62063	0.00904389	0.217963	-2.67899
ENSG00000171180.1	0.392136	0.304567	2.62058	0.00904531	0.217963	-2.67912
ENSG00000140749.8	0.276979	17.0088	2.61935	0.00907749	0.218277	-2.68199
ENSG00000132470.12	-0.376565	18.9608	-2.61907	0.00908485	0.218277	-2.68264
ENSG00000269559.2	0.340942	11.5357	2.61871	0.00909417	0.218277	-2.68347
ENSG00000278093.1	0.856229	1.18146	2.61871	0.00909426	0.218277	-2.68348
ENSG00000230035.2	0.643911	0.702575	2.6187	0.00909444	0.218277	-2.68349
ENSG00000254934.4	0.861493	1.67289	2.61767	0.00912172	0.218455	-2.68591
ENSG00000270902.1	0.664217	0.661756	2.61742	0.00912838	0.218455	-2.6865
ENSG00000241057.1	-0.353875	12.3955	-2.61724	0.00913302	0.218455	-2.68691
ENSG00000242559.3	1.22243	3.15779	2.61662	0.00914939	0.218455	-2.68836
ENSG00000280696.1	1.11672	1.90376	2.61662	0.00914949	0.218455	-2.68837
ENSG00000212168.1	0.593149	0.460501	2.61652	0.00915206	0.218455	-2.6886
ENSG00000201662.1	1.0854	1.80192	2.61651	0.00915239	0.218455	-2.68863
ENSG00000266016.2	-0.539218	0.389798	-2.61615	0.00916178	0.218592	-2.68945
ENSG00000223749.6	-0.391799	13.9915	-2.61581	0.00917074	0.21872	-2.69024
ENSG00000263891.1	0.608957	0.560853	2.61542	0.00918103	0.218879	-2.69115
ENSG00000278272.1	1.2844	9.29044	2.61503	0.00919157	0.219014	-2.69208
ENSG00000231722.1	0.330453	0.202241	2.6146	0.00920282	0.219053	-2.69306
ENSG00000254688.1	1.18009	3.11653	2.61412	0.00921558	0.219152	-2.69418
ENSG00000232200.2	0.408032	0.317482	2.61382	0.00922369	0.219152	-2.69489
ENSG00000275858.1	-0.665131	14.0142	-2.61352	0.00923162	0.219152	-2.69559
ENSG00000251395.1	0.396776	0.276901	2.6134	0.00923495	0.219152	-2.69588
ENSG00000229321.1	1.19504	4.25953	2.61336	0.00923596	0.219152	-2.69597
ENSG00000225625.4	0.936943	1.65549	2.61206	0.00927056	0.219764	-2.69899
ENSG00000227510.3	0.346644	0.269559	2.61099	0.00929928	0.220145	-2.70149
ENSG00000199832.1	0.470219	0.33007	2.61058	0.00931024	0.220145	-2.70244
ENSG00000171747.7	-0.808421	14.1649	-2.61045	0.00931371	0.220145	-2.70274
ENSG00000264164.1	0.924674	1.87661	2.61038	0.00931556	0.220145	-2.7029
ENSG00000214401.4	0.263121	15.4197	2.61007	0.00932402	0.220145	-2.70363
ENSG00000251722.1	0.750274	0.701001	2.60993	0.00932763	0.220145	-2.70395
ENSG00000208013.2	0.69185	0.661902	2.60989	0.00932877	0.220145	-2.70404
ENSG00000239381.4	0.519154	0.497382	2.60971	0.00933365	0.220174	-2.70447
ENSG00000213181.2	0.313898	0.191202	2.6093	0.00934463	0.22026	-2.70542
ENSG00000276521.1	1.04175	2.26121	2.60917	0.00934822	0.22026	-2.70573
ENSG00000234771.3	-0.292812	14.6668	-2.6089	0.00935555	0.220347	-2.70636
ENSG00000223189.1	0.950523	1.32851	2.6085	0.00936618	0.220454	-2.70728
ENSG00000279638.1	0.89874	1.15138	2.60846	0.00936738	0.220454	-2.70738
ENSG00000225718.1	0.583413	0.769687	2.60817	0.00937527	0.220554	-2.70806
ENSG00000225719.2	0.337938	0.205868	2.60801	0.00937962	0.220571	-2.70843
ENSG00000232746.1	0.629852	0.769583	2.60696	0.00940805	0.2209	-2.71088
ENSG00000073670.12	-0.33605	10.9733	-2.60694	0.00940844	0.2209	-2.71091
ENSG00000117322.15	0.532092	14.4676	2.60659	0.00941784	0.220954	-2.71172
ENSG00000207347.1	0.894084	1.19744	2.60586	0.00943775	0.221267	-2.71342
ENSG00000167968.11	-0.368894	12.1163	-2.60583	0.00943851	0.221267	-2.71349
ENSG00000271653.1	1.05686	3.48995	2.60568	0.00944265	0.221278	-2.71384
ENSG00000264658.1	0.746852	0.790952	2.60548	0.00944821	0.221323	-2.71432
ENSG00000232184.1	0.989271	1.73006	2.6052	0.00945579	0.221415	-2.71496
ENSG00000201700.3	1.16784	2.19587	2.60501	0.00946086	0.221448	-2.7154
ENSG00000273585.1	1.26387	4.54167	2.60479	0.00946694	0.221504	-2.71592
ENSG00000259914.1	0.554713	0.553813	2.60437	0.00947843	0.221611	-2.7169
ENSG00000235775.1	0.581235	0.492166	2.60418	0.00948364	0.221611	-2.71734
ENSG00000230975.1	0.312933	0.191081	2.60408	0.00948616	0.221611	-2.71755
ENSG00000207317.1	0.524993	0.410874	2.60318	0.00951086	0.221823	-2.71965
ENSG00000188985.6	-0.430845	13.1415	-2.60273	0.00952318	0.221823	-2.7207
ENSG00000259482.1	0.766997	1.1206	2.60271	0.00952361	0.221823	-2.72073
ENSG00000234996.3	0.383608	11.5376	2.60263	0.00952585	0.221823	-2.72092
ENSG00000271784.1	0.674827	10.9932	2.60257	0.00952754	0.221823	-2.72107
ENSG00000186451.1	0.301219	12.2692	2.60192	0.00954524	0.221944	-2.72257
ENSG00000229949.1	0.92083	1.76228	2.60097	0.00957141	0.222315	-2.72477
ENSG00000253912.1	0.818093	1.05901	2.60047	0.00958531	0.222429	-2.72595
ENSG00000200294.1	0.834757	1.07801	2.60026	0.00959103	0.222429	-2.72643
ENSG00000239744.3	0.86569	1.50552	2.59987	0.00960175	0.222507	-2.72733
ENSG00000221085.1	0.521828	0.408127	2.59969	0.0096067	0.222531	-2.72774
ENSG00000253747.1	0.473951	0.383103	2.59957	0.00961015	0.222531	-2.72803
ENSG00000228835.1	1.0996	4.06442	2.59803	0.00965268	0.223345	-2.7316
ENSG00000257784.1	0.73302	0.961138	2.5976	0.00966453	0.223533	-2.73259
ENSG00000242065.3	0.549913	0.531462	2.59715	0.00967709	0.223738	-2.73364
ENSG00000279721.1	-0.967366	7.22478	-2.59622	0.00970311	0.224197	-2.7358
ENSG00000213170.3	0.730979	0.964616	2.59617	0.00970433	0.224197	-2.7359
ENSG00000217094.2	-0.448521	13.2991	-2.59582	0.00971406	0.224336	-2.73671
ENSG00000259217.1	0.38733	0.238826	2.59538	0.00972631	0.224533	-2.73773
ENSG00000226718.1	0.712537	0.931153	2.59445	0.00975234	0.225048	-2.73989
ENSG00000266668.1	-1.55955	5.91747	-2.59355	0.00977754	0.225372	-2.74197
ENSG00000234257.1	0.615858	0.662841	2.59315	0.00978885	0.225541	-2.7429
ENSG00000232337.1	0.843172	1.72703	2.59292	0.00979542	0.225541	-2.74344
ENSG00000278509.1	1.2658	3.25716	2.59289	0.00979606	0.225541	-2.74349
ENSG00000200999.1	1.05069	1.72516	2.59255	0.00980563	0.225589	-2.74428
ENSG00000215380.2	0.600913	0.606317	2.59221	0.00981533	0.225726	-2.74508
ENSG00000226068.1	-1.13389	4.46788	-2.59176	0.0098281	0.225763	-2.74613
ENSG00000249290.4	0.550653	0.629455	2.59118	0.00984434	0.22605	-2.74746
ENSG00000258437.1	0.952647	1.91238	2.59066	0.00985914	0.226102	-2.74867
ENSG00000279082.2	0.966353	7.21161	2.59061	0.00986043	0.226102	-2.74878
ENSG00000221782.1	0.667083	0.567428	2.58998	0.00987828	0.226258	-2.75024
ENSG00000201711.1	0.726155	0.681212	2.58981	0.00988299	0.226258	-2.75062
ENSG00000265982.1	-0.716606	16.1156	-2.58961	0.00988877	0.226258	-2.75109
ENSG00000281070.1	1.25614	2.94681	2.58949	0.00989221	0.226258	-2.75137
ENSG00000228810.1	0.516785	0.607132	2.58945	0.00989324	0.226258	-2.75146
ENSG00000243254.3	0.879421	1.33579	2.58906	0.00990444	0.226258	-2.75237
ENSG00000201044.1	1.21225	2.57619	2.58829	0.00992619	0.226524	-2.75414
ENSG00000202430.1	0.839559	1.04828	2.5882	0.00992866	0.226524	-2.75434
ENSG00000281574.1	0.622139	0.639892	2.58792	0.00993679	0.226624	-2.755
ENSG00000224743.5	0.67048	8.08783	2.58772	0.00994241	0.226667	-2.75545
ENSG00000241223.3	0.710861	0.890876	2.58727	0.00995533	0.226705	-2.7565
ENSG00000225972.1	-0.612062	15.3009	-2.58711	0.00995978	0.226721	-2.75686
ENSG00000251260.1	0.886562	1.62356	2.5867	0.00997156	0.226777	-2.75781
ENSG00000271151.1	-0.484774	12.686	-2.58654	0.00997591	0.226777	-2.75817
ENSG00000222658.1	0.800908	0.958386	2.58644	0.00997895	0.226777	-2.75841
ENSG00000251296.1	0.468878	0.38815	2.5864	0.00998006	0.226777	-2.7585
ENSG00000248486.1	0.608247	0.705838	2.58624	0.00998475	0.226777	-2.75888
ENSG00000241884.2	0.899764	2.24949	2.58565	0.0100014	0.22693	-2.76023
ENSG00000254983.1	0.843129	1.20868	2.58561	0.0100027	0.22693	-2.76033
ENSG00000211810.3	0.722609	12.6305	2.58491	0.0100226	0.227136	-2.76193
ENSG00000264548.1	-0.479213	10.9518	-2.58483	0.0100251	0.227136	-2.76213
ENSG00000265135.1	1.07641	1.7331	2.58465	0.0100301	0.227136	-2.76253
ENSG00000223026.1	0.348186	0.21578	2.58449	0.0100347	0.227136	-2.7629
ENSG00000217805.2	0.773886	1.14868	2.58426	0.0100415	0.227136	-2.76345
ENSG00000236030.1	1.22266	3.88977	2.58424	0.0100419	0.227136	-2.76348
ENSG00000204990.3	0.635531	0.855907	2.58365	0.0100589	0.227437	-2.76485
ENSG00000266677.1	0.646212	8.95462	2.58338	0.0100667	0.227528	-2.76547
ENSG00000223299.1	0.398514	0.281618	2.58262	0.0100885	0.22785	-2.76721
ENSG00000163673.6	-0.376652	10.1675	-2.58154	0.0101196	0.228128	-2.7697
ENSG00000217231.2	0.653097	0.715486	2.58146	0.0101221	0.228128	-2.7699
ENSG00000243723.3	0.954121	1.62924	2.58126	0.0101279	0.228128	-2.77036
ENSG00000178233.16	-0.630665	8.18403	-2.58115	0.010131	0.228128	-2.7706
ENSG00000253558.1	0.930091	7.01677	2.58098	0.010136	0.228157	-2.771
ENSG00000270761.1	-0.413632	15.5751	-2.5802	0.0101587	0.228503	-2.7728
ENSG00000264613.2	0.491691	0.422947	2.58019	0.010159	0.228503	-2.77282
ENSG00000257681.1	-0.459082	12.2298	-2.57976	0.0101715	0.2287	-2.77382
ENSG00000250754.4	0.496126	0.62118	2.5789	0.0101964	0.228958	-2.77579
ENSG00000201519.1	1.03552	1.72057	2.57887	0.0101974	0.228958	-2.77586
ENSG00000224707.1	1.21836	3.50406	2.57884	0.0101981	0.228958	-2.77592
ENSG00000200351.1	1.24016	2.79612	2.57855	0.0102064	0.229009	-2.77658
ENSG00000225325.1	0.391623	0.307945	2.5785	0.010208	0.229009	-2.7767
ENSG00000252523.1	0.917059	1.37982	2.57791	0.0102253	0.229144	-2.77807
ENSG00000207627.1	1.41627	4.09114	2.57743	0.0102394	0.229288	-2.77918
ENSG00000206808.1	0.927268	1.44005	2.57701	0.0102515	0.229353	-2.78013
ENSG00000221118.1	0.651936	0.674	2.57693	0.010254	0.229353	-2.78033
ENSG00000275695.1	1.21932	4.69533	2.57683	0.0102569	0.229353	-2.78055
ENSG00000248423.1	0.943912	1.91866	2.57675	0.010259	0.229353	-2.78072
ENSG00000263690.1	0.445989	0.276135	2.57653	0.0102657	0.229353	-2.78124
ENSG00000274368.1	0.914261	1.40956	2.57642	0.0102688	0.229353	-2.78149
ENSG00000173947.12	0.38993	15.6365	2.57616	0.0102765	0.22944	-2.78209
ENSG00000213432.2	0.650989	11.7635	2.57596	0.0102824	0.229488	-2.78256
ENSG00000228550.1	0.955066	1.94734	2.57578	0.0102874	0.229515	-2.78295
ENSG00000177943.12	-0.332366	14.6748	-2.57501	0.0103103	0.229807	-2.78474
ENSG00000274749.1	0.590527	0.690435	2.57489	0.0103137	0.229807	-2.785
ENSG00000266541.1	0.954499	10.7529	2.57482	0.0103157	0.229807	-2.78516
ENSG00000237041.1	1.05681	2.34839	2.5746	0.0103222	0.229866	-2.78567
ENSG00000198671.3	0.787801	1.53402	2.57416	0.0103353	0.229989	-2.78669
ENSG00000181995.10	0.51438	0.590855	2.57396	0.010341	0.230031	-2.78713
ENSG00000252124.1	1.31113	2.9933	2.57339	0.0103579	0.230183	-2.78845
ENSG00000275460.1	0.445563	0.352537	2.57335	0.0103593	0.230183	-2.78856
ENSG00000266194.1	0.435061	0.269906	2.57312	0.010366	0.230203	-2.78908
ENSG00000223416.3	0.877411	11.3723	2.57303	0.0103686	0.230203	-2.78928
ENSG00000281190.1	0.882897	1.2989	2.57285	0.010374	0.230203	-2.7897
ENSG00000226441.2	0.966387	1.71704	2.57232	0.0103896	0.230263	-2.79091
ENSG00000222626.1	0.69671	0.728853	2.57219	0.0103933	0.230263	-2.7912
ENSG00000250972.1	0.503804	0.435635	2.57102	0.0104281	0.230669	-2.79389
ENSG00000201229.1	1.2967	3.06049	2.57082	0.0104342	0.230669	-2.79436
ENSG00000260450.1	0.994843	2.16499	2.57081	0.0104345	0.230669	-2.79438
ENSG00000243961.2	0.993133	11.6727	2.57046	0.0104448	0.230672	-2.79518
ENSG00000163879.10	0.352917	16.663	2.56992	0.0104609	0.230767	-2.79642
ENSG00000236535.1	1.28537	4.66121	2.56989	0.0104618	0.230767	-2.79649
ENSG00000197992.5	0.502289	11.1397	2.56967	0.0104682	0.230824	-2.79698
ENSG00000206190.10	-0.301905	15.5829	-2.56841	0.010506	0.231398	-2.79989
ENSG00000239580.3	0.609778	0.613306	2.56829	0.0105096	0.231398	-2.80016
ENSG00000255204.1	0.30341	0.18884	2.56815	0.0105137	0.231404	-2.80047
ENSG00000280279.1	-0.592003	10.3016	-2.5668	0.0105543	0.23184	-2.80357
ENSG00000226706.1	-0.468502	11.9675	-2.56676	0.0105555	0.23184	-2.80367
ENSG00000256690.1	-0.267738	13.7844	-2.56663	0.0105592	0.23184	-2.80395
ENSG00000201672.1	1.07114	1.83052	2.56651	0.0105628	0.23184	-2.80423
ENSG00000206704.1	0.620652	0.54914	2.56647	0.0105642	0.23184	-2.80433
ENSG00000207804.1	0.886633	1.14515	2.56619	0.0105726	0.231869	-2.80497
ENSG00000252975.1	1.38553	3.62009	2.56617	0.0105731	0.231869	-2.80501
ENSG00000279848.1	0.347806	0.247412	2.56557	0.0105913	0.232083	-2.80639
ENSG00000253976.1	0.70962	1.01894	2.56544	0.0105951	0.232083	-2.80668
ENSG00000169258.6	-0.274131	15.4209	-2.56528	0.0105999	0.232083	-2.80705
ENSG00000237687.2	-0.593685	0.678049	-2.56466	0.0106186	0.232083	-2.80847
ENSG00000227883.1	0.878628	1.49631	2.5642	0.0106326	0.232083	-2.80953
ENSG00000201922.1	0.555956	0.48204	2.56414	0.0106345	0.232083	-2.80967
ENSG00000219095.1	0.638062	0.672738	2.56412	0.010635	0.232083	-2.80971
ENSG00000226414.1	0.405909	0.379116	2.56381	0.0106445	0.232083	-2.81043
ENSG00000278266.1	-0.777759	10.9935	-2.56366	0.0106489	0.232083	-2.81076
ENSG00000162878.11	-0.300927	15.7492	-2.56349	0.0106542	0.232083	-2.81116
ENSG00000168502.16	-0.344987	13.5493	-2.56318	0.0106633	0.232083	-2.81185
ENSG00000206228.4	-0.444017	12.5345	-2.56146	0.0107157	0.233136	-2.8158
ENSG00000267177.1	0.843797	1.27458	2.56107	0.0107277	0.233241	-2.81669
ENSG00000228734.2	1.07793	3.19736	2.56083	0.0107348	0.233241	-2.81723
ENSG00000215878.3	1.08889	4.39338	2.56078	0.0107364	0.233241	-2.81735
ENSG00000254730.1	0.899747	1.30893	2.56069	0.010739	0.233241	-2.81754
ENSG00000184925.10	-0.411318	13.3678	-2.56067	0.0107398	0.233241	-2.81761
ENSG00000267402.1	0.797509	1.05581	2.56015	0.0107555	0.233474	-2.81878
ENSG00000269067.1	1.08007	6.53218	2.55999	0.0107604	0.233474	-2.81915
ENSG00000275484.1	-0.400076	13.2975	-2.55956	0.0107738	0.233495	-2.82015
ENSG00000274364.1	-1.13248	9.45033	-2.55917	0.0107856	0.233509	-2.82103
ENSG00000196092.11	0.460527	12.6727	2.55863	0.0108021	0.233509	-2.82226
ENSG00000229948.2	1.15557	4.41793	2.55853	0.0108051	0.233509	-2.82248
ENSG00000238959.1	0.842559	1.00074	2.55825	0.0108139	0.233509	-2.82314
ENSG00000223742.1	0.792997	1.29808	2.55792	0.0108238	0.233626	-2.82387
ENSG00000231877.1	-1.00482	3.65442	-2.55776	0.0108288	0.233626	-2.82424
ENSG00000200257.1	1.48134	7.9031	2.55769	0.010831	0.233626	-2.8244
ENSG00000229881.1	0.385176	0.274726	2.5573	0.010843	0.233731	-2.8253
ENSG00000278335.1	0.936805	1.3454	2.55698	0.0108527	0.233738	-2.82602
ENSG00000266243.1	0.498298	0.357425	2.55689	0.0108554	0.233738	-2.82622
ENSG00000236596.1	0.387885	0.354458	2.55653	0.0108666	0.233763	-2.82704
ENSG00000251438.1	0.861393	1.52289	2.55629	0.0108741	0.233806	-2.8276
ENSG00000274155.2	1.08951	2.03739	2.5556	0.0108955	0.234164	-2.82918
ENSG00000201511.1	0.916275	1.40641	2.55533	0.0109036	0.234164	-2.82978
ENSG00000270750.1	0.768294	10.703	2.55525	0.0109062	0.234164	-2.82997
ENSG00000226112.1	0.52143	0.440244	2.55494	0.0109158	0.234287	-2.83068
ENSG00000202411.1	0.851118	1.21237	2.55411	0.0109414	0.234754	-2.83257
ENSG00000252013.1	0.460169	0.330306	2.55384	0.01095	0.234855	-2.8332
ENSG00000202169.1	0.458233	0.286428	2.55261	0.0109882	0.235256	-2.836
ENSG00000202035.1	0.530438	0.406842	2.55243	0.0109938	0.235275	-2.83641
ENSG00000236359.1	0.692244	1.03872	2.55223	0.011	0.235275	-2.83686
ENSG00000222610.1	0.944547	1.32978	2.5522	0.0110007	0.235275	-2.83692
ENSG00000169884.12	-0.33281	12.404	-2.55182	0.0110128	0.23533	-2.8378
ENSG00000170819.4	0.597286	10.9334	2.55164	0.0110183	0.23533	-2.8382
ENSG00000255340.1	1.26528	4.87864	2.55161	0.0110192	0.23533	-2.83827
ENSG00000258750.2	0.722696	1.11584	2.5514	0.0110258	0.23533	-2.83875
ENSG00000238393.1	0.486053	0.34596	2.5507	0.0110475	0.23533	-2.84033
ENSG00000244402.3	0.780301	0.991345	2.55066	0.011049	0.23533	-2.84044
ENSG00000234479.2	0.512965	0.545148	2.55008	0.011067	0.23533	-2.84175
[truncated: 3,222 more rows]

## Sheet: BRCA
genesymbol	logFC	AveExpr	t	P.Value	adj.P.Val	B
ENSG00000239559.2	0.463109	15.5116	5.30869	1.34866e-07	0.00578932	6.78526
ENSG00000263266.2	0.290871	17.9009	4.89519	1.1372e-06	0.0138976	4.93041
ENSG00000267194.1	0.33224	14.5952	4.87568	1.25283e-06	0.0138976	4.84639
ENSG00000141384.10	0.369828	14.7677	4.86231	1.33844e-06	0.0138976	4.78906
ENSG00000137491.13	-0.308357	16.3897	-4.84313	1.47129e-06	0.0138976	4.70699
ENSG00000121933.16	-0.297329	15.2294	-4.825	1.60844e-06	0.0138976	4.62971
ENSG00000010327.9	-0.264984	16.592	-4.72861	2.57058e-06	0.0172751	4.22352
ENSG00000203747.8	-0.324944	18.8529	-4.70355	2.89988e-06	0.0175393	4.11919
ENSG00000236120.5	-0.386598	13.3846	-4.67481	3.32733e-06	0.0182952	4.00022
ENSG00000120457.10	-0.3084	14.1983	-4.59553	4.84374e-06	0.020926	3.67559
ENSG00000003096.12	0.492176	13.7521	4.55641	5.81768e-06	0.0234581	3.51736
ENSG00000158445.7	0.561843	11.2581	4.43472	1.01954e-05	0.033188	3.03346
ENSG00000229168.4	1.09194	10.4422	4.42379	1.07156e-05	0.033188	2.99059
ENSG00000108924.12	0.487338	13.8354	4.41018	1.13982e-05	0.033188	2.93739
ENSG00000171860.4	-0.264197	17.2701	-4.39098	1.24327e-05	0.0341802	2.86259
ENSG00000108984.12	0.284769	14.2797	4.35999	1.42941e-05	0.0346417	2.74251
ENSG00000213599.8	-0.793459	7.19125	-4.32051	1.70531e-05	0.038056	2.59071
ENSG00000155659.13	-0.324533	16.9204	-4.30771	1.80519e-05	0.038056	2.54178
ENSG00000251410.1	0.541271	0.435286	4.30529	1.82469e-05	0.038056	2.53255
ENSG00000196366.3	-0.281304	12.3992	-4.2379	2.45571e-05	0.0407301	2.27743
ENSG00000213973.7	0.747932	8.72939	4.22418	2.60753e-05	0.041503	2.22594
ENSG00000279965.1	1.16721	7.40957	4.19126	3.00894e-05	0.046664	2.10311
ENSG00000273079.3	0.682598	6.45344	4.1726	3.26191e-05	0.0479751	2.03389
ENSG00000116741.7	0.370137	17.7058	4.16772	3.33144e-05	0.0479751	2.01581
ENSG00000229251.3	0.300244	12.1825	4.15877	3.46239e-05	0.0487014	1.98277
ENSG00000249352.4	1.08755	8.72288	4.14731	3.63727e-05	0.0491362	1.94055
ENSG00000162772.15	0.371743	17.1217	4.13487	3.83666e-05	0.0491362	1.89483
ENSG00000151650.7	-0.33766	12.4264	-4.13273	3.87206e-05	0.0491362	1.88696
ENSG00000224307.1	-0.432341	14.1436	-4.11292	4.21399e-05	0.0491362	1.8145
ENSG00000232434.2	-0.287731	14.4378	-4.07445	4.96188e-05	0.0546534	1.67468
ENSG00000275022.1	-1.45491	8.74334	-4.07089	5.03703e-05	0.0546534	1.66182
ENSG00000088827.11	-0.318949	15.4946	-4.0698	5.06025e-05	0.0546534	1.65789
ENSG00000246223.7	0.575256	10.7962	4.03826	5.7789e-05	0.0550395	1.54435
ENSG00000105609.15	-0.377696	12.6979	-4.03624	5.82821e-05	0.0550395	1.53708
ENSG00000204429.4	0.579071	11.5252	4.0113	6.46898e-05	0.0575387	1.44796
ENSG00000225764.1	1.31558	5.55448	4.00346	6.68406e-05	0.058238	1.42003
ENSG00000168309.15	0.452419	14.0086	3.97405	7.55204e-05	0.0609027	1.31579
ENSG00000239435.2	0.936846	4.88115	3.94196	8.62025e-05	0.0640757	1.20293
ENSG00000265531.2	-0.458814	12.6451	-3.94061	8.66825e-05	0.0640757	1.1982
ENSG00000154734.13	0.327945	16.8016	3.94008	8.68708e-05	0.0640757	1.19635
ENSG00000134955.10	-0.271278	15.7587	-3.93351	8.9245e-05	0.0650338	1.17336
ENSG00000111912.17	0.278547	16.7263	3.91246	9.7273e-05	0.0689268	1.09994
ENSG00000237248.4	0.284821	13.6479	3.9062	9.97873e-05	0.0689268	1.07819
ENSG00000135917.12	0.683637	12.3757	3.90221	0.000101425	0.0689268	1.06433
ENSG00000115353.9	0.545721	12.4472	3.87389	0.000113782	0.0710958	0.966423
ENSG00000184557.4	0.268665	18.6455	3.86346	0.000118681	0.0713905	0.930538
ENSG00000147206.15	-0.560386	9.56622	-3.85267	0.000123962	0.0720922	0.893493
ENSG00000187699.9	0.355697	12.8516	3.8362	0.000132447	0.0756748	0.837175
ENSG00000241158.4	0.459285	10.0785	3.83586	0.000132625	0.0756748	0.836034
ENSG00000092067.5	-0.633682	9.70266	-3.83157	0.000134926	0.0762684	0.821405
ENSG00000258831.1	1.11758	3.83325	3.828	0.000136874	0.0766533	0.809214
ENSG00000232079.5	0.956308	8.03799	3.81452	0.000144451	0.0781106	0.763411
ENSG00000164879.6	0.55554	12.8713	3.78059	0.000165326	0.0839666	0.648736
ENSG00000248099.3	0.773841	10.6907	3.77066	0.00017195	0.0839666	0.615378
ENSG00000206937.1	1.38	4.45817	3.76956	0.000172703	0.0839666	0.611671
ENSG00000147862.13	0.338688	17.2698	3.76496	0.000175866	0.0839666	0.596265
ENSG00000250126.1	-1.21022	4.29427	-3.75841	0.000180475	0.0839666	0.574308
ENSG00000134765.8	0.601674	10.0172	3.75513	0.000182819	0.0844081	0.563355
ENSG00000229203.1	-1.17656	4.56552	-3.74229	0.000192287	0.0848621	0.520516
ENSG00000119508.16	0.359405	13.6422	3.73456	0.000198215	0.0848621	0.494762
ENSG00000094963.12	0.458904	14.9626	3.7342	0.000198494	0.0848621	0.493569
ENSG00000243071.1	0.406564	12.2619	3.72968	0.000202043	0.0848621	0.478544
ENSG00000106484.13	0.306928	17.3521	3.72209	0.000208128	0.0853286	0.453384
ENSG00000267226.2	0.48975	10.8043	3.71622	0.000212957	0.0853286	0.43394
ENSG00000232842.2	-1.15225	6.40015	-3.71474	0.000214191	0.0853286	0.42904
ENSG00000197410.11	0.531786	9.89223	3.71188	0.000216596	0.0853286	0.419577
ENSG00000159450.11	-0.337142	10.505	-3.71132	0.000217064	0.0853286	0.417747
ENSG00000160349.8	-1.10751	7.43655	-3.70794	0.000219946	0.0853286	0.406568
ENSG00000254561.3	0.826674	5.47672	3.70688	0.000220856	0.0853286	0.403072
ENSG00000140538.15	0.509182	11.2797	3.70571	0.00022186	0.0853286	0.399227
ENSG00000137033.10	0.498176	15.2033	3.70329	0.000223967	0.0853286	0.391218
ENSG00000203727.3	0.370903	13.2148	3.70011	0.000226749	0.0857154	0.380758
ENSG00000153253.14	0.518314	9.83908	3.69605	0.000230363	0.0865406	0.367362
ENSG00000223274.4	1.40582	8.01075	3.67593	0.000249047	0.090974	0.301315
ENSG00000143816.7	-0.290699	15.5805	-3.67208	0.000252777	0.090974	0.288728
ENSG00000166960.15	0.533519	10.3181	3.66229	0.000262512	0.090974	0.256745
ENSG00000236385.1	-1.11797	8.60856	-3.66187	0.000262943	0.090974	0.255356
ENSG00000235027.1	-0.299055	14.1671	-3.66012	0.000264718	0.090974	0.249663
ENSG00000141622.12	0.341623	12.4812	3.65986	0.000264985	0.090974	0.248809
ENSG00000105825.10	0.635486	14.5102	3.65934	0.000265516	0.090974	0.247113
ENSG00000224361.1	1.13376	3.59326	3.65581	0.000269143	0.0914525	0.235635
ENSG00000249806.1	1.24366	6.30762	3.65085	0.000274333	0.0926955	0.219472
ENSG00000180914.9	0.37877	14.8755	3.64918	0.000276101	0.0927747	0.214037
ENSG00000278983.1	0.65874	9.78172	3.64616	0.000279319	0.0933372	0.204237
ENSG00000081059.18	0.275238	14.9343	3.63868	0.000287454	0.0935898	0.179954
ENSG00000269172.1	-1.23852	6.32868	-3.63835	0.000287811	0.0935898	0.178904
ENSG00000180264.9	0.97221	6.51766	3.63456	0.000292026	0.093902	0.166611
ENSG00000224628.2	-0.831681	7.81703	-3.62706	0.000300528	0.0943962	0.142345
ENSG00000279380.1	1.06049	5.15703	3.62537	0.000302481	0.0943962	0.136868
ENSG00000167608.10	-0.276976	19.2848	-3.624	0.000304067	0.0943962	0.132448
ENSG00000196350.8	1.12647	5.41978	3.61846	0.000310557	0.0958336	0.114599
ENSG00000259771.1	1.00942	8.91502	3.60937	0.000321511	0.0984803	0.0853033
ENSG00000165457.12	-0.311089	16.646	-3.60865	0.00032239	0.0984803	0.0829976
ENSG00000112182.13	0.29214	13.2077	3.60459	0.000327411	0.0990139	0.0699403
ENSG00000224003.1	0.471857	10.8753	3.59901	0.000334422	0.100133	0.0520424
ENSG00000108602.16	0.61359	10.252	3.58915	0.000347176	0.101993	0.0204319
ENSG00000223750.1	1.03234	4.30464	3.58587	0.00035151	0.102399	0.00995736
ENSG00000101425.11	0.653659	10.0979	3.58228	0.000356316	0.102624	-0.00150805
ENSG00000230105.1	1.09445	7.83741	3.57695	0.000363572	0.103972	-0.0185258
ENSG00000136244.10	0.502967	13.3266	3.57479	0.000366541	0.103972	-0.025391
ENSG00000257743.7	0.768873	9.72204	3.57405	0.000367568	0.103972	-0.0277533
ENSG00000242697.2	0.438413	11.4167	3.5726	0.000369591	0.103972	-0.032386
ENSG00000115461.4	-0.390376	21.2019	-3.57086	0.000372016	0.10417	-0.0379045
ENSG00000136997.13	0.26838	19.1777	3.5661	0.000378755	0.105558	-0.0530539
ENSG00000251015.1	0.601393	11.2108	3.56491	0.000380464	0.105558	-0.0568517
ENSG00000229267.2	0.377724	11.7745	3.54539	0.000409413	0.111043	-0.11871
ENSG00000134339.7	0.61815	14.2839	3.54233	0.000414135	0.111822	-0.128378
ENSG00000158458.18	0.449254	11.6224	3.5291	0.000435149	0.116456	-0.170103
ENSG00000230182.1	-0.472788	0.477574	-3.51876	0.000452253	0.118424	-0.202588
ENSG00000236117.1	-1.17185	3.43181	-3.51773	0.000453992	0.118424	-0.205822
ENSG00000279219.1	-1.16622	5.0015	-3.51649	0.000456089	0.118424	-0.209704
ENSG00000224080.1	0.330388	14.0358	3.51503	0.000458576	0.11853	-0.214286
ENSG00000260685.1	1.07228	6.81146	3.50087	0.000483334	0.121096	-0.258569
ENSG00000236543.1	0.409981	0.33228	3.49952	0.000485774	0.121096	-0.262809
ENSG00000250825.1	-0.685564	1.26901	-3.49847	0.000487655	0.121096	-0.266064
ENSG00000134962.6	0.324641	12.0195	3.49836	0.000487857	0.121096	-0.266412
ENSG00000273348.1	1.17779	7.03715	3.48525	0.0005121	0.1234	-0.307234
ENSG00000135447.15	0.534502	14.2859	3.48391	0.000514652	0.123523	-0.311417
ENSG00000261261.2	-0.649272	1.1337	-3.47879	0.000524464	0.124448	-0.327308
ENSG00000159200.16	0.266359	17.1066	3.4778	0.000526392	0.124448	-0.330395
ENSG00000204065.2	0.916352	10.3664	3.47762	0.000526738	0.124448	-0.330948
ENSG00000180988.2	1.06223	4.6071	3.47576	0.000530355	0.124815	-0.336705
ENSG00000156298.11	0.299739	15.5721	3.46969	0.000542352	0.125133	-0.355522
ENSG00000122877.12	0.29127	16.3993	3.46777	0.000546187	0.125133	-0.361448
ENSG00000196436.8	-0.675486	13.3024	-3.46303	0.000555783	0.126851	-0.376094
ENSG00000232341.2	0.544261	10.2755	3.46151	0.000558911	0.127085	-0.380814
ENSG00000227312.2	1.05588	2.87614	3.45813	0.000565881	0.128188	-0.391236
ENSG00000254230.1	-0.91568	2.57693	-3.4521	0.000578525	0.130078	-0.409812
ENSG00000185610.6	0.781599	9.18799	3.4476	0.000588138	0.130399	-0.423664
ENSG00000255071.2	0.997314	12.3615	3.44583	0.000591961	0.130399	-0.42911
ENSG00000266302.4	0.873611	6.33844	3.44494	0.000593901	0.130399	-0.431859
ENSG00000270996.1	0.428395	12.0146	3.4445	0.00059486	0.130399	-0.433215
ENSG00000254884.1	-1.14146	5.9074	-3.44296	0.000598218	0.130399	-0.437945
ENSG00000164855.14	-0.271673	15.743	-3.43411	0.000617871	0.133165	-0.465103
ENSG00000277563.1	1.29366	9.85359	3.4318	0.00062308	0.133165	-0.472155
ENSG00000207611.1	-1.45494	6.41006	-3.42229	0.000645048	0.134776	-0.501256
ENSG00000212206.1	1.20077	9.60419	3.42141	0.000647101	0.134776	-0.503925
ENSG00000252122.1	-0.92344	1.90173	-3.41137	0.000671142	0.137533	-0.53455
ENSG00000125740.12	0.447141	16.3247	3.40965	0.000675352	0.137533	-0.539798
ENSG00000267692.1	0.706581	12.9538	3.40536	0.000685921	0.13826	-0.552831
ENSG00000255299.4	1.01546	5.74031	3.40225	0.000693678	0.138468	-0.562267
ENSG00000270809.1	1.07416	3.99396	3.39256	0.000718418	0.140622	-0.591667
ENSG00000281655.1	1.10206	10.7742	3.38601	0.000735584	0.140664	-0.611471
ENSG00000255216.1	1.15052	4.79253	3.38539	0.000737239	0.140664	-0.613356
ENSG00000173432.9	0.579311	18.4319	3.38388	0.000741253	0.140783	-0.617909
ENSG00000147647.11	0.647421	8.31021	3.37846	0.000755861	0.140783	-0.634272
ENSG00000231467.2	-1.20081	5.34117	-3.37284	0.000771273	0.141937	-0.651192
ENSG00000226822.1	-0.854998	9.4312	-3.37094	0.000776555	0.141937	-0.656913
ENSG00000259225.5	-0.483659	10.6705	-3.36993	0.000779381	0.141937	-0.659958
ENSG00000279106.1	-0.96129	5.5392	-3.36946	0.000780705	0.141937	-0.661381
ENSG00000250685.6	0.880649	5.26261	3.3676	0.000785938	0.141937	-0.666979
ENSG00000254710.1	0.871477	2.28896	3.36575	0.000791151	0.141992	-0.672519
ENSG00000244753.2	1.0901	6.96872	3.36017	0.000807144	0.143584	-0.689288
ENSG00000185950.8	0.266297	16.1533	3.35093	0.000834262	0.146358	-0.716969
ENSG00000237650.1	0.887464	2.18615	3.34993	0.000837257	0.146358	-0.719971
ENSG00000084453.15	0.842517	6.12443	3.34588	0.000849444	0.147635	-0.732072
ENSG00000163827.11	0.354064	10.7052	3.33964	0.000868549	0.150093	-0.750694
ENSG00000223669.1	0.976319	2.8087	3.33689	0.000877087	0.150229	-0.758883
ENSG00000165379.12	0.444165	10.79	3.3362	0.000879242	0.150229	-0.760937
ENSG00000228962.1	0.860977	9.94651	3.33619	0.000879272	0.150229	-0.760966
ENSG00000134548.8	0.658924	10.3207	3.33393	0.000886366	0.15059	-0.767692
ENSG00000121753.11	-0.352144	15.8155	-3.33052	0.000897182	0.151154	-0.777842
ENSG00000237032.1	0.516053	12.705	3.32713	0.000908051	0.152138	-0.787919
ENSG00000117154.10	-0.419123	15.0549	-3.32225	0.000923915	0.154288	-0.80241
ENSG00000272115.1	-0.623436	11.5203	-3.31786	0.000938423	0.154404	-0.815443
ENSG00000196167.8	0.432862	11.4073	3.3124	0.000956706	0.154404	-0.831582
ENSG00000258933.1	-0.709637	1.50301	-3.31235	0.000956903	0.154404	-0.831753
ENSG00000253944.1	-0.949228	9.23977	-3.30876	0.000969106	0.154404	-0.84235
ENSG00000006210.6	0.312758	17.1971	3.30773	0.000972633	0.154404	-0.845388
ENSG00000271657.1	0.947874	2.80103	3.3035	0.000987267	0.155524	-0.857873
ENSG00000230971.1	-0.845408	3.32462	-3.30347	0.000987403	0.155524	-0.857988
ENSG00000272662.1	-0.794934	10.2513	-3.30134	0.000994853	0.15629	-0.864272
ENSG00000232850.3	-0.527868	9.5027	-3.30053	0.000997684	0.156329	-0.866647
ENSG00000253829.1	0.921699	9.82935	3.29943	0.00100155	0.156461	-0.869881
ENSG00000257842.4	-1.04631	3.95001	-3.29691	0.00101049	0.156461	-0.877306
ENSG00000174844.13	0.342031	9.85914	3.29669	0.00101127	0.156461	-0.877955
ENSG00000172318.5	0.508889	9.25145	3.29201	0.00102807	0.157063	-0.891723
ENSG00000226329.2	0.431372	12.0813	3.29142	0.00103021	0.157063	-0.893463
ENSG00000269138.1	1.09399	9.15854	3.28956	0.00103699	0.157193	-0.898939
ENSG00000258856.2	0.669494	1.50989	3.28417	0.0010568	0.159397	-0.914747
ENSG00000248599.1	0.950739	5.45221	3.27422	0.00109432	0.162167	-0.943891
ENSG00000214286.2	-0.865733	2.5327	-3.27416	0.00109457	0.162167	-0.944075
ENSG00000251211.1	-0.284507	12.7377	-3.27412	0.0010947	0.162167	-0.94418
ENSG00000004799.7	0.346854	16.9622	3.27149	0.00110485	0.162334	-0.951887
ENSG00000255199.2	0.366433	0.337223	3.26922	0.00111368	0.162702	-0.958529
ENSG00000128918.13	0.348541	11.9232	3.26712	0.00112186	0.163109	-0.964638
ENSG00000110243.10	-0.926363	4.6782	-3.26431	0.00113295	0.164016	-0.972848
ENSG00000267437.1	-0.930967	2.59366	-3.26357	0.00113586	0.164016	-0.974992
ENSG00000226155.1	-0.580514	10.8906	-3.26037	0.00114864	0.164046	-0.984328
ENSG00000251281.1	-0.902769	2.40079	-3.25902	0.00115408	0.164046	-0.98827
ENSG00000073756.10	0.417514	12.8511	3.25666	0.0011636	0.164046	-0.99513
ENSG00000274447.1	0.843512	10.8032	3.25515	0.00116973	0.164046	-0.999511
ENSG00000250180.1	-0.515628	0.73214	-3.25504	0.00117018	0.164046	-0.999833
ENSG00000196616.11	0.896013	13.899	3.25477	0.00117129	0.164046	-1.00063
ENSG00000233435.1	0.820025	10.1542	3.25467	0.0011717	0.164046	-1.00092
ENSG00000166947.10	0.404345	8.99665	3.25046	0.00118902	0.165703	-1.01316
ENSG00000225558.1	-0.526596	11.4313	-3.24302	0.00122019	0.167037	-1.03474
ENSG00000227475.1	0.973103	2.44519	3.24253	0.00122227	0.167037	-1.03617
ENSG00000267222.1	0.944476	7.28806	3.23939	0.00123565	0.167037	-1.04524
ENSG00000237346.1	0.996058	3.49455	3.23906	0.00123709	0.167037	-1.04621
ENSG00000276409.3	0.520339	12.2381	3.2388	0.00123817	0.167037	-1.04694
ENSG00000234571.1	-0.705599	6.90683	-3.23752	0.00124372	0.167037	-1.05067
ENSG00000242208.1	0.437494	10.8203	3.23397	0.00125911	0.167037	-1.06093
ENSG00000213538.5	-0.688943	10.5824	-3.23336	0.00126175	0.167037	-1.06267
ENSG00000236905.2	-0.766991	9.60834	-3.23209	0.00126733	0.167037	-1.06635
ENSG00000165349.10	0.91031	9.22158	3.23132	0.00127072	0.167037	-1.06857
ENSG00000237892.1	0.683856	11.0165	3.23066	0.00127361	0.167037	-1.07047
ENSG00000229512.1	-0.524063	13.7423	-3.23044	0.00127461	0.167037	-1.07112
ENSG00000162706.11	0.513409	12.6606	3.22973	0.00127773	0.167037	-1.07316
ENSG00000234282.1	0.881344	2.5381	3.22935	0.00127941	0.167037	-1.07426
ENSG00000230018.1	0.429807	13.5787	3.22851	0.00128314	0.167037	-1.07668
ENSG00000227591.4	0.81254	11.6185	3.22787	0.00128599	0.167037	-1.07853
ENSG00000231720.1	0.81568	1.89314	3.22653	0.00129195	0.167037	-1.08239
ENSG00000226197.2	0.598971	13.1831	3.22641	0.00129249	0.167037	-1.08273
ENSG00000269404.5	0.529935	12.2746	3.22385	0.00130401	0.167495	-1.09013
ENSG00000251189.1	1.03105	6.8108	3.22379	0.00130427	0.167495	-1.0903
ENSG00000135519.6	0.378907	11.4596	3.22377	0.00130434	0.167495	-1.09034
ENSG00000227342.1	0.768903	1.63435	3.2187	0.00132741	0.16965	-1.10495
ENSG00000197360.8	0.693384	11.0241	3.2183	0.00132922	0.16965	-1.10608
ENSG00000153822.12	0.748083	8.09553	3.21534	0.00134288	0.170892	-1.1146
ENSG00000164181.12	0.268185	15.1522	3.21429	0.00134774	0.170892	-1.11761
ENSG00000181092.8	0.955214	13.5048	3.20679	0.00138303	0.17378	-1.13914
ENSG00000104332.10	0.568369	17.3189	3.20477	0.0013927	0.17378	-1.14494
ENSG00000180061.8	-0.301278	13.1863	-3.20196	0.00140621	0.174644	-1.15298
ENSG00000091513.13	0.506182	13.2352	3.20089	0.00141138	0.174928	-1.15603
ENSG00000229133.1	0.324145	12.6823	3.19757	0.00142756	0.175852	-1.16552
ENSG00000111728.9	0.318161	12.6771	3.19484	0.00144103	0.176565	-1.17334
ENSG00000250777.1	-1.04351	5.41354	-3.19285	0.00145087	0.176565	-1.179
ENSG00000236272.1	-1.21955	6.63044	-3.19133	0.00145846	0.176784	-1.18334
ENSG00000092345.12	0.858736	6.03114	3.18869	0.0014717	0.177251	-1.19086
ENSG00000275322.1	-0.384996	12.1938	-3.18596	0.00148551	0.17827	-1.19864
ENSG00000170345.8	0.340602	19.7514	3.17771	0.00152805	0.180985	-1.22212
ENSG00000174145.7	0.767553	6.30483	3.17694	0.00153207	0.180985	-1.22431
ENSG00000264229.1	1.09816	10.2268	3.17505	0.001542	0.181803	-1.22968
ENSG00000235111.1	-0.679163	7.46825	-3.17344	0.00155045	0.182444	-1.23423
ENSG00000147036.10	0.293806	9.65874	3.1725	0.00155544	0.182675	-1.2369
ENSG00000170153.9	0.283714	13.8756	3.16994	0.00156907	0.183563	-1.24415
ENSG00000224797.1	1.11088	5.56274	3.1658	0.00159138	0.185261	-1.25589
ENSG00000199627.1	1.24968	5.7504	3.16423	0.00159988	0.185261	-1.26031
ENSG00000172987.11	0.568159	10.2695	3.16385	0.00160196	0.185261	-1.2614
ENSG00000090539.14	-0.362552	15.5507	-3.16209	0.00161156	0.186016	-1.26636
ENSG00000174607.9	0.549874	12.5771	3.15979	0.00162423	0.186301	-1.27287
ENSG00000188000.3	0.646125	8.33561	3.1597	0.00162471	0.186301	-1.27312
ENSG00000161649.11	0.666621	11.3141	3.15886	0.00162937	0.186301	-1.2755
ENSG00000255445.1	0.683044	10.2106	3.15553	0.00164791	0.186544	-1.2849
ENSG00000179270.6	0.798462	5.50345	3.15533	0.00164901	0.186544	-1.28545
ENSG00000163884.3	0.330342	13.1987	3.15317	0.00166119	0.187102	-1.29157
ENSG00000137571.9	0.349105	10.6366	3.15132	0.00167164	0.187929	-1.29678
ENSG00000226022.1	0.967742	2.90043	3.1482	0.00168939	0.188832	-1.30555
ENSG00000226085.3	-0.55526	10.3287	-3.14613	0.00170127	0.188832	-1.31137
ENSG00000225437.4	-0.362998	0.413427	-3.14609	0.00170153	0.188832	-1.3115
ENSG00000205105.6	-0.670784	12.1914	-3.14408	0.00171316	0.189775	-1.31716
ENSG00000179930.5	0.591055	10.3714	3.13986	0.00173774	0.191542	-1.32899
ENSG00000023445.12	0.281885	16.1151	3.13972	0.00173861	0.191542	-1.3294
ENSG00000275882.1	-0.898047	6.29654	-3.13614	0.00175978	0.193377	-1.33945
ENSG00000105388.13	-0.8662	14.3709	-3.13524	0.00176514	0.193377	-1.34197
ENSG00000265291.1	-0.647298	0.923589	-3.13421	0.00177126	0.193377	-1.34485
ENSG00000244300.2	-0.401864	13.6025	-3.12734	0.00181276	0.196244	-1.36407
ENSG00000228330.1	0.656466	9.82056	3.12685	0.00181577	0.196244	-1.36545
ENSG00000200834.1	1.21793	4.91416	3.12553	0.00182389	0.196244	-1.36915
ENSG00000222268.1	1.1504	4.28986	3.12299	0.00183952	0.196244	-1.37623
ENSG00000279536.1	0.444317	13.0668	3.12295	0.00183977	0.196244	-1.37634
ENSG00000174948.5	0.569495	1.16565	3.1224	0.00184317	0.196244	-1.37787
ENSG00000134121.8	0.402929	12.8334	3.12198	0.00184578	0.196244	-1.37905
ENSG00000273682.1	0.739485	12.7304	3.12103	0.00185173	0.196244	-1.38172
ENSG00000165197.4	0.488625	11.966	3.1201	0.00185749	0.196244	-1.38429
ENSG00000280061.1	-0.593394	1.64179	-3.11976	0.00185961	0.196244	-1.38524
ENSG00000231648.1	0.982605	4.39871	3.11897	0.00186461	0.196244	-1.38747
ENSG00000256546.1	-0.285368	10.9259	-3.11693	0.00187744	0.196244	-1.39316
ENSG00000185176.11	0.526095	1.07082	3.11627	0.00188157	0.196244	-1.39498
ENSG00000225195.2	1.11118	5.47279	3.11594	0.00188365	0.196244	-1.39589
ENSG00000091262.13	-0.319306	13.0956	-3.11469	0.00189161	0.196244	-1.39939
ENSG00000173253.13	0.431258	11.4893	3.11318	0.00190122	0.196567	-1.4036
ENSG00000214652.5	0.562379	11.7469	3.10847	0.00193152	0.19868	-1.4167
ENSG00000179520.9	0.849047	4.72785	3.10617	0.00194643	0.199371	-1.42308
ENSG00000164123.6	0.884802	5.21621	3.10544	0.00195117	0.199371	-1.4251
ENSG00000180767.8	-0.361011	11.8695	-3.10369	0.00196264	0.199843	-1.42996
ENSG00000279175.1	0.514166	5.52427	3.10148	0.00197721	0.200898	-1.43609
ENSG00000155961.4	0.363769	13.4225	3.09644	0.00201082	0.201992	-1.45006
ENSG00000181234.9	0.778664	10.7208	3.09452	0.00202378	0.202321	-1.45538
ENSG00000267653.1	1.12121	6.95628	3.08982	0.00205577	0.203501	-1.46838
ENSG00000072041.15	0.8595	7.32723	3.08779	0.00206972	0.204411	-1.47398
ENSG00000225178.4	0.568808	10.3157	3.0875	0.00207172	0.204411	-1.47478
ENSG00000251994.1	0.307295	15.1749	3.08616	0.00208106	0.204956	-1.47851
ENSG00000231007.5	0.298133	12.625	3.08401	0.00209598	0.204956	-1.48442
ENSG00000239247.3	-1.07171	6.37225	-3.08204	0.00210979	0.204978	-1.48986
ENSG00000273032.1	0.506493	10.6411	3.08124	0.00211538	0.204978	-1.49205
ENSG00000267513.3	0.298741	0.229524	3.08068	0.00211936	0.204978	-1.49361
ENSG00000146477.5	0.415517	12.4632	3.08037	0.00212153	0.204978	-1.49445
ENSG00000221025.1	-1.09085	3.52676	-3.0774	0.00214261	0.2055	-1.50264
ENSG00000213237.4	0.410445	13.0872	3.07543	0.00215669	0.2055	-1.50807
ENSG00000257017.7	0.710126	9.81537	3.07425	0.00216515	0.205616	-1.51131
ENSG00000207459.1	-0.432329	0.448539	-3.07306	0.00217376	0.205616	-1.51459
ENSG00000101349.15	0.8084	8.32286	3.07224	0.00217963	0.205616	-1.51683
ENSG00000226125.1	-0.497667	8.64065	-3.07222	0.00217982	0.205616	-1.5169
ENSG00000234793.1	-0.920611	6.88705	-3.07137	0.00218592	0.205616	-1.51921
ENSG00000226986.4	0.301336	12.783	3.07091	0.00218933	0.205617	-1.5205
ENSG00000165120.3	0.855437	4.00332	3.07005	0.00219553	0.205879	-1.52284
ENSG00000272948.2	-0.472557	11.36	-3.06749	0.00221427	0.206218	-1.52988
ENSG00000233571.1	-0.67983	1.20798	-3.06743	0.00221474	0.206218	-1.53005
ENSG00000013297.9	0.313263	14.121	3.06676	0.0022196	0.206218	-1.53187
ENSG00000202031.1	-0.80179	1.63234	-3.06323	0.00224574	0.207373	-1.54155
ENSG00000275966.1	-0.926478	9.56932	-3.06192	0.00225551	0.207838	-1.54514
ENSG00000264859.4	0.371876	10.7753	3.05571	0.00230229	0.20945	-1.56213
ENSG00000256706.1	-1.04069	5.20204	-3.0514	0.00233531	0.211447	-1.5739
ENSG00000233671.1	0.515188	0.955693	3.04918	0.00235249	0.211501	-1.57997
ENSG00000277617.1	0.779876	1.88119	3.04609	0.00237658	0.212952	-1.58839
ENSG00000229890.1	-1.0102	4.99798	-3.04187	0.00240988	0.214868	-1.59989
ENSG00000271680.1	1.02588	7.31249	3.0399	0.00242555	0.215424	-1.60525
ENSG00000224664.2	0.678668	1.4459	3.03882	0.00243417	0.215424	-1.60818
ENSG00000257185.1	-0.839108	2.22061	-3.03809	0.00244004	0.215424	-1.61017
ENSG00000183246.6	-0.647418	5.47973	-3.03718	0.00244738	0.215424	-1.61265
ENSG00000260265.1	-1.27046	7.21749	-3.03679	0.00245047	0.215424	-1.6137
ENSG00000241622.1	1.05576	6.60504	3.032	0.00248939	0.21758	-1.62672
ENSG00000227560.1	1.06271	6.35084	3.03066	0.00250036	0.217928	-1.63035
ENSG00000244564.1	-0.945129	7.81878	-3.03063	0.00250057	0.217928	-1.63042
ENSG00000101938.13	0.49195	15.0051	3.02876	0.00251595	0.218012	-1.63548
ENSG00000111796.3	0.288829	14.5728	3.02811	0.00252134	0.218166	-1.63725
ENSG00000253839.1	0.464436	0.672769	3.02643	0.00253527	0.218526	-1.6418
ENSG00000268038.1	0.837777	2.45958	3.02535	0.00254428	0.218789	-1.64473
ENSG00000250329.1	0.865183	6.04735	3.02507	0.00254662	0.218789	-1.64549
ENSG00000231729.1	0.959863	3.72404	3.02009	0.0025885	0.220818	-1.65896
ENSG00000164500.6	0.527729	1.08806	3.01792	0.00260694	0.221455	-1.66482
ENSG00000257845.1	-0.668267	1.31567	-3.01497	0.00263217	0.221595	-1.67277
ENSG00000160883.9	-0.28569	14.1852	-3.01473	0.00263427	0.221595	-1.67343
ENSG00000234175.1	0.321337	13.4754	3.01438	0.00263725	0.221595	-1.67437
ENSG00000261055.1	-0.751188	2.72395	-3.01431	0.0026379	0.221595	-1.67457
ENSG00000159339.12	0.651104	7.76051	3.01316	0.00264781	0.222019	-1.67766
ENSG00000178636.7	0.574159	8.19335	3.01251	0.00265345	0.222019	-1.67942
ENSG00000106714.16	0.439551	10.3233	3.01137	0.00266336	0.222283	-1.6825
ENSG00000230113.1	-0.822805	8.70938	-3.01124	0.00266447	0.222283	-1.68284
ENSG00000120738.7	0.290939	19.9948	3.00707	0.00270098	0.223661	-1.69407
ENSG00000090659.16	-0.287684	13.4677	-3.00696	0.00270192	0.223661	-1.69436
ENSG00000243137.6	0.902405	6.62612	3.00685	0.00270289	0.223661	-1.69466
ENSG00000250790.4	0.264713	12.5094	3.00569	0.00271316	0.223875	-1.69779
ENSG00000274057.1	-1.24653	6.66579	-3.00305	0.00273655	0.224437	-1.70487
ENSG00000265364.1	0.603117	0.949637	3.00295	0.00273743	0.224437	-1.70513
ENSG00000222409.1	0.527865	0.726792	3.00283	0.00273853	0.224437	-1.70546
ENSG00000272366.1	-1.05161	4.87357	-3.00066	0.00275798	0.225153	-1.7113
ENSG00000280404.1	0.955366	3.35358	3.00061	0.00275843	0.225153	-1.71144
ENSG00000124440.14	0.438713	9.8476	3.00016	0.00276247	0.225178	-1.71265
ENSG00000274330.1	0.781538	3.00418	2.99919	0.00277114	0.225499	-1.71523
ENSG00000224318.4	0.936452	6.94745	2.99889	0.00277386	0.225499	-1.71604
ENSG00000277371.1	-0.955422	8.67648	-2.99513	0.00280796	0.227355	-1.72612
ENSG00000139144.8	0.57765	12.062	2.99329	0.00282486	0.227615	-1.73107
ENSG00000226246.1	-0.76826	2.88715	-2.99056	0.00284996	0.22862	-1.73836
ENSG00000269608.1	0.862029	8.42846	2.99001	0.0028551	0.228663	-1.73984
ENSG00000207839.1	-1.01667	3.24503	-2.98889	0.00286554	0.2289	-1.74285
ENSG00000261078.1	0.806216	2.20638	2.9877	0.00287654	0.228923	-1.74601
ENSG00000280362.1	0.824105	5.95801	2.98621	0.00289051	0.229432	-1.75001
ENSG00000279675.1	0.484457	9.84458	2.98536	0.00289851	0.229765	-1.75228
ENSG00000225405.3	-0.795212	9.80233	-2.98486	0.00290321	0.229836	-1.75362
ENSG00000052850.5	0.461951	11.7043	2.98267	0.00292384	0.230114	-1.75946
ENSG00000268833.1	-0.950606	7.66744	-2.9825	0.00292551	0.230114	-1.75993
ENSG00000255421.1	0.775519	11.074	2.98169	0.00293319	0.230114	-1.76209
ENSG00000201610.1	0.506946	0.634406	2.98043	0.00294512	0.230114	-1.76543
ENSG00000252901.1	0.651869	1.18369	2.97998	0.00294941	0.230114	-1.76663
ENSG00000187288.9	0.766876	13.3819	2.97973	0.0029518	0.230114	-1.7673
ENSG00000276096.1	-0.683502	11.2992	-2.97914	0.00295748	0.230114	-1.76888
ENSG00000183586.8	1.0651	7.16435	2.97875	0.00296118	0.230114	-1.76991
ENSG00000120659.13	0.416974	12.4607	2.97848	0.00296378	0.230114	-1.77064
ENSG00000237429.1	-0.849759	10.857	-2.97598	0.00298789	0.231095	-1.77731
ENSG00000236166.1	0.822062	8.56251	2.97243	0.00302235	0.231601	-1.78676
ENSG00000261028.1	-0.510002	0.899499	-2.97215	0.00302506	0.231601	-1.7875
ENSG00000269210.2	0.518234	11.2708	2.97109	0.00303543	0.231811	-1.79032
ENSG00000207771.1	0.945477	2.69654	2.97048	0.00304141	0.231811	-1.79194
ENSG00000250538.4	1.00363	4.42251	2.96964	0.00304969	0.231811	-1.79418
ENSG00000275793.1	-0.384964	9.31675	-2.96959	0.00305014	0.231811	-1.7943
ENSG00000179428.2	0.735371	8.94944	2.96914	0.00305463	0.231811	-1.79551
ENSG00000187527.9	0.675615	11.2146	2.96674	0.00307828	0.23295	-1.80186
ENSG00000223812.4	0.94807	4.80862	2.96629	0.00308275	0.23295	-1.80306
ENSG00000175592.7	0.302495	14.4684	2.96446	0.00310108	0.233547	-1.80794
ENSG00000275227.1	1.02999	9.47023	2.96411	0.00310453	0.233547	-1.80886
ENSG00000152578.11	0.612366	8.96718	2.96322	0.00311344	0.233746	-1.81121
ENSG00000249008.1	0.495285	0.760899	2.96307	0.00311491	0.233746	-1.8116
ENSG00000264176.1	0.465883	12.5412	2.96139	0.00313186	0.234727	-1.81607
ENSG00000254433.1	0.36622	11.6907	2.95771	0.00316914	0.236273	-1.82581
ENSG00000257438.1	0.93054	4.8285	2.95736	0.00317271	0.236273	-1.82674
ENSG00000258866.1	-0.283975	0.243491	-2.95359	0.00321145	0.238482	-1.83673
ENSG00000261054.1	0.725002	7.88716	2.95339	0.00321351	0.238482	-1.83726
ENSG00000248285.1	0.772417	1.85464	2.95161	0.00323189	0.238966	-1.84195
ENSG00000224773.2	-0.751135	5.692	-2.94934	0.00325555	0.240128	-1.84795
ENSG00000250366.2	0.9441	6.36569	2.94618	0.00328873	0.240706	-1.85629
ENSG00000249664.1	-0.868741	7.48931	-2.94592	0.0032914	0.240706	-1.85696
ENSG00000271811.1	0.471529	11.1911	2.94585	0.00329214	0.240706	-1.85715
ENSG00000270947.1	1.09311	8.34317	2.94583	0.00329237	0.240706	-1.8572
ENSG00000235645.2	-0.681057	1.76696	-2.94578	0.00329297	0.240706	-1.85735
ENSG00000163661.3	0.440759	13.5784	2.94165	0.00333677	0.242332	-1.86822
ENSG00000141750.6	0.693895	14.6903	2.94151	0.00333831	0.242332	-1.8686
ENSG00000235090.1	0.91938	5.27663	2.94035	0.00335067	0.242332	-1.87164
ENSG00000185448.10	-0.655327	2.11932	-2.9397	0.00335768	0.242332	-1.87336
ENSG00000162433.13	0.266814	16.5048	2.939	0.00336524	0.242332	-1.87521
ENSG00000258130.6	-0.581125	8.10732	-2.93891	0.00336617	0.242332	-1.87544
ENSG00000236347.1	-0.871739	2.4655	-2.93822	0.00337357	0.242332	-1.87724
ENSG00000260314.2	-0.296902	14.8602	-2.93669	0.00339015	0.242372	-1.88127
ENSG00000233746.1	-0.70527	2.75583	-2.9358	0.0033998	0.242449	-1.88361
ENSG00000227945.1	0.892779	7.16654	2.93512	0.00340726	0.242449	-1.88541
ENSG00000183798.4	0.49146	10.6247	2.93382	0.00342142	0.242885	-1.88882
ENSG00000229368.1	-0.510259	11.8437	-2.93306	0.00342975	0.243191	-1.89082
ENSG00000279077.1	0.654572	7.6967	2.93133	0.00344875	0.243966	-1.89536
ENSG00000173320.8	0.264808	12.6495	2.92779	0.00348789	0.244365	-1.90464
ENSG00000268472.2	0.846689	5.33955	2.9269	0.00349781	0.244365	-1.90697
ENSG00000233441.5	-0.671821	2.13442	-2.92619	0.00350571	0.244365	-1.90883
ENSG00000103888.14	-0.306464	15.1196	-2.92535	0.00351512	0.244365	-1.91103
ENSG00000172724.10	0.556729	17.2147	2.9248	0.00352135	0.244365	-1.91248
ENSG00000228036.1	0.751881	3.29245	2.92479	0.00352144	0.244365	-1.91251
ENSG00000214027.3	-0.875172	7.28892	-2.92439	0.00352594	0.244365	-1.91355
ENSG00000198881.9	0.644673	9.54779	2.92388	0.00353163	0.244365	-1.91488
ENSG00000205364.3	0.314036	14.4675	2.92364	0.00353437	0.244365	-1.91552
ENSG00000105976.13	0.290886	15.6482	2.92317	0.00353964	0.244365	-1.91674
ENSG00000232202.1	0.509284	10.3106	2.92311	0.0035403	0.244365	-1.91689
ENSG00000227556.1	0.369094	0.350184	2.92285	0.00354328	0.244365	-1.91759
ENSG00000260928.2	-0.858901	4.14644	-2.9209	0.00356532	0.245047	-1.92268
ENSG00000272254.1	0.917475	7.93324	2.91819	0.00359621	0.246086	-1.92977
ENSG00000157343.7	0.304559	12.1962	2.91645	0.00361619	0.246326	-1.93432
ENSG00000278356.1	0.288649	13.4372	2.91642	0.00361651	0.246326	-1.93439
ENSG00000180437.5	-0.464467	0.779869	-2.91587	0.0036228	0.246352	-1.93582
ENSG00000130876.10	0.623457	10.4208	2.91356	0.00364947	0.246352	-1.94184
ENSG00000113302.4	0.628555	9.64145	2.91093	0.00368011	0.246352	-1.94871
ENSG00000206384.9	0.360596	11.5566	2.91057	0.00368438	0.246352	-1.94966
ENSG00000257008.5	0.853948	5.95909	2.90997	0.00369134	0.246352	-1.95121
ENSG00000179348.10	-0.326711	15.467	-2.90969	0.00369461	0.246352	-1.95194
ENSG00000163016.8	0.282852	12.0513	2.90934	0.00369871	0.246352	-1.95285
ENSG00000243806.1	0.840983	7.81912	2.90903	0.00370241	0.246352	-1.95367
ENSG00000243810.1	-0.943506	7.39888	-2.90871	0.00370614	0.246352	-1.95449
ENSG00000107821.13	-0.27138	15.9508	-2.90798	0.00371474	0.246352	-1.9564
ENSG00000138135.6	0.273388	14.4738	2.90746	0.00372091	0.246352	-1.95776
ENSG00000266446.1	-0.97717	6.87232	-2.9073	0.00372279	0.246352	-1.95817
ENSG00000154342.5	-0.647398	8.47358	-2.90565	0.00374232	0.246834	-1.96247
ENSG00000252577.1	1.06727	8.93328	2.90403	0.00376158	0.247834	-1.96668
ENSG00000102678.6	0.58027	9.02102	2.90221	0.00378329	0.248686	-1.97141
ENSG00000277817.1	-0.819288	1.89148	-2.90191	0.00378685	0.248686	-1.97218
ENSG00000279319.1	0.560366	9.06639	2.90055	0.0038032	0.249231	-1.97572
ENSG00000165972.11	0.461164	7.87414	2.90054	0.00380338	0.249231	-1.97575
ENSG00000207497.1	1.19198	5.85144	2.89753	0.0038397	0.250554	-1.98355
ENSG00000281106.1	0.506486	8.896	2.8975	0.00384014	0.250554	-1.98365
ENSG00000257242.5	0.323384	11.1767	2.89636	0.00385398	0.250645	-1.9866
ENSG00000199217.1	0.481643	0.635004	2.89266	0.00389926	0.252234	-1.99618
ENSG00000153820.11	0.827949	5.95609	2.89223	0.00390456	0.252307	-1.99729
ENSG00000225217.1	-0.280105	15.3086	-2.89083	0.00392184	0.252505	-2.00092
ENSG00000272950.1	0.308946	12.7812	2.89059	0.00392486	0.252505	-2.00155
ENSG00000271696.1	0.312441	0.357582	2.89	0.00393216	0.252505	-2.00307
ENSG00000198768.9	0.338666	13.4893	2.88656	0.00397507	0.25388	-2.01197
ENSG00000259097.1	0.538567	1.01159	2.88559	0.00398723	0.25391	-2.01448
ENSG00000169174.10	0.435361	11.0309	2.88468	0.00399865	0.254312	-2.01682
ENSG00000224302.1	-1.0064	6.42825	-2.88391	0.00400845	0.254667	-2.01883
ENSG00000163012.3	0.538841	1.438	2.8828	0.00402241	0.255018	-2.02168
ENSG00000162344.3	0.810753	6.98613	2.8815	0.00403894	0.25553	-2.02504
ENSG00000232891.1	0.980123	5.05397	2.8796	0.00406309	0.25676	-2.02993
ENSG00000111262.4	0.546167	8.81035	2.87868	0.00407489	0.256784	-2.03231
ENSG00000181552.3	1.01489	7.26309	2.87762	0.00408846	0.256784	-2.03503
ENSG00000235920.1	0.772174	2.95341	2.87658	0.00410193	0.256829	-2.03773
ENSG00000266240.1	-1.06396	4.55545	-2.87199	0.00416144	0.258914	-2.04953
ENSG00000279328.1	-0.464275	9.4156	-2.87171	0.00416519	0.258914	-2.05027
ENSG00000226570.2	-0.29577	0.30521	-2.86714	0.0042253	0.261258	-2.06201
ENSG00000277215.1	0.683655	8.16894	2.86654	0.00423318	0.261261	-2.06353
ENSG00000214195.4	-0.93125	7.86086	-2.86342	0.00427476	0.261956	-2.07154
ENSG00000112936.17	0.580662	14.4174	2.86297	0.0042808	0.262052	-2.0727
ENSG00000232889.2	0.994206	3.7447	2.86261	0.00428571	0.262052	-2.07364
ENSG00000264734.1	-0.799685	1.87946	-2.86083	0.00430962	0.262855	-2.07819
ENSG00000248698.4	0.74895	8.81673	2.8588	0.00433707	0.263637	-2.08339
ENSG00000215452.3	0.695031	8.9705	2.85795	0.00434867	0.263812	-2.08558
ENSG00000196876.12	0.293853	12.3225	2.85673	0.00436517	0.26387	-2.08868
ENSG00000145287.9	0.316842	12.8885	2.85666	0.00436619	0.26387	-2.08887
ENSG00000225478.2	-0.880194	2.82957	-2.85415	0.00440056	0.265363	-2.09529
ENSG00000177627.8	0.46994	9.87862	2.85294	0.00441719	0.265797	-2.09838
ENSG00000237438.5	0.319545	13.814	2.85239	0.00442483	0.265797	-2.09979
ENSG00000197768.9	-0.394446	11.8682	-2.85192	0.00443133	0.265797	-2.10099
ENSG00000250885.1	-0.348238	0.360135	-2.85066	0.00444871	0.265797	-2.10419
ENSG00000278766.2	0.777714	3.55921	2.84998	0.00445815	0.265797	-2.10593
ENSG00000277526.3	0.717208	2.89796	2.84805	0.00448506	0.265978	-2.11086
ENSG00000250771.2	-0.347542	10.4259	-2.84723	0.00449655	0.266371	-2.11295
ENSG00000273248.1	-1.00714	5.5293	-2.84323	0.00455291	0.268395	-2.12314
ENSG00000199038.1	-1.13672	6.20408	-2.84286	0.00455822	0.268447	-2.12409
ENSG00000162747.8	-0.449494	11.0562	-2.84147	0.00457803	0.268857	-2.12764
ENSG00000258021.1	-0.712739	2.36979	-2.84098	0.00458502	0.268973	-2.12889
ENSG00000256209.1	-0.896138	3.53927	-2.83676	0.0046455	0.27121	-2.13961
ENSG00000143502.13	-0.297704	16.6054	-2.8351	0.00466951	0.271878	-2.14382
ENSG00000272002.1	0.666498	9.77818	2.83369	0.00469007	0.272759	-2.14741
ENSG00000140563.13	0.275942	12.462	2.8308	0.00473229	0.273636	-2.15474
ENSG00000204983.11	0.932978	6.44103	2.83026	0.00474026	0.273835	-2.15612
ENSG00000229246.1	0.868688	3.79106	2.82883	0.00476136	0.274588	-2.15975
ENSG00000246228.5	0.601094	10.4922	2.82829	0.00476922	0.274588	-2.16109
ENSG00000149970.13	0.332364	11.0312	2.82762	0.00477914	0.274682	-2.16279
ENSG00000185149.5	0.94604	5.47144	2.82388	0.00483488	0.275231	-2.17227
ENSG00000197990.6	0.314234	0.364724	2.82341	0.00484197	0.275231	-2.17347
ENSG00000275955.1	-1.04763	7.90235	-2.82311	0.00484634	0.275231	-2.17421
ENSG00000273155.1	-0.454278	10.7924	-2.82191	0.00486445	0.276	-2.17725
ENSG00000007908.14	0.328299	14.5014	2.82116	0.00487574	0.276338	-2.17915
ENSG00000226977.1	0.958453	7.27069	2.81909	0.00490702	0.277184	-2.18437
ENSG00000175262.13	-0.275581	11.5075	-2.81849	0.00491613	0.277184	-2.18589
ENSG00000005102.11	0.385774	14.273	2.81831	0.00491887	0.277184	-2.18634
ENSG00000235852.1	-0.712137	8.50961	-2.81709	0.00493751	0.277549	-2.18943
ENSG00000250215.1	0.723454	2.53198	2.81522	0.00496602	0.278486	-2.19413
ENSG00000255151.2	0.781514	9.56198	2.81509	0.00496811	0.278486	-2.19448
ENSG00000253557.4	-0.741278	7.03295	-2.81184	0.00501819	0.280513	-2.20267
ENSG00000241411.1	0.40127	11.9339	2.80703	0.00509311	0.283537	-2.21477
ENSG00000229971.1	0.323176	0.350793	2.80657	0.00510041	0.283537	-2.21594
ENSG00000221760.1	0.628496	1.15824	2.80522	0.00512155	0.284363	-2.21931
ENSG00000237934.1	0.656052	10.1146	2.80334	0.00515134	0.284363	-2.22405
ENSG00000157168.17	0.381212	12.1181	2.80189	0.00517435	0.284842	-2.22769
ENSG00000250934.1	0.882398	7.10411	2.80181	0.00517569	0.284842	-2.2279
ENSG00000129596.4	0.324378	14.4679	2.80059	0.00519505	0.284944	-2.23094
ENSG00000243910.6	0.712899	8.93957	2.79911	0.00521873	0.285471	-2.23465
ENSG00000196549.9	0.314044	15.1598	2.79902	0.00522016	0.285471	-2.23488
ENSG00000270897.1	-0.662441	1.66867	-2.79868	0.00522564	0.285513	-2.23574
ENSG00000269466.2	-0.979608	4.41304	-2.79787	0.00523864	0.285707	-2.23776
ENSG00000234459.1	0.817914	11.495	2.7958	0.0052722	0.286723	-2.24297
ENSG00000252217.1	0.66156	1.28525	2.79516	0.00528241	0.286723	-2.24455
ENSG00000222057.1	1.01981	9.65503	2.79473	0.00528945	0.286723	-2.24564
ENSG00000168356.10	0.271947	9.96729	2.79439	0.00529493	0.286723	-2.24648
ENSG00000232358.1	0.5973	1.44287	2.79436	0.00529549	0.286723	-2.24657
ENSG00000242353.1	0.920453	5.92426	2.79425	0.00529719	0.286723	-2.24683
ENSG00000266036.1	-0.361116	16.4527	-2.79406	0.00530029	0.286723	-2.24731
ENSG00000156076.8	0.880778	10.0399	2.79227	0.00532949	0.287038	-2.25179
ENSG00000240322.3	0.626768	11.9029	2.78996	0.00536745	0.287801	-2.25758
ENSG00000263745.4	-0.768682	7.23715	-2.78947	0.00537552	0.287978	-2.2588
ENSG00000270540.1	-0.733014	3.11005	-2.78893	0.00538446	0.288202	-2.26016
ENSG00000100987.13	0.691413	7.41458	2.78814	0.00539748	0.288643	-2.26213
ENSG00000117322.15	0.704626	10.3927	2.78506	0.00544857	0.289726	-2.26981
ENSG00000204837.3	0.373621	14.7892	2.78435	0.00546053	0.289726	-2.2716
ENSG00000274209.3	0.773072	7.20245	2.78416	0.00546365	0.289726	-2.27206
ENSG00000241392.3	-0.49567	0.785618	-2.78404	0.00546562	0.289726	-2.27236
ENSG00000231527.4	0.662321	7.80341	2.78211	0.00549802	0.290411	-2.27717
ENSG00000254080.1	-1.13946	6.60719	-2.7821	0.00549822	0.290411	-2.2772
ENSG00000258998.1	0.902277	5.0533	2.78189	0.00550177	0.290411	-2.27773
ENSG00000243904.1	0.439661	10.7075	2.78165	0.00550571	0.290411	-2.27831
ENSG00000257809.1	0.755139	9.13478	2.78155	0.00550736	0.290411	-2.27856
ENSG00000278943.1	-0.554873	9.17258	-2.77967	0.00553911	0.291577	-2.28324
ENSG00000223967.1	-0.503308	0.772345	-2.77933	0.005545	0.291634	-2.28411
ENSG00000223286.1	-0.796761	1.98451	-2.77794	0.00556848	0.292433	-2.28755
ENSG00000104044.14	0.800766	8.02767	2.77749	0.00557622	0.292512	-2.28869
ENSG00000183432.6	0.717315	2.04038	2.77433	0.00563029	0.293313	-2.29655
ENSG00000225037.1	0.919296	7.40677	2.77311	0.00565116	0.29339	-2.29956
ENSG00000249193.1	0.475553	10.6573	2.77145	0.00567991	0.294125	-2.3037
ENSG00000263508.4	0.777778	9.42423	2.7707	0.00569287	0.294217	-2.30555
ENSG00000261622.1	-0.306119	0.315433	-2.77012	0.00570298	0.294217	-2.307
ENSG00000261026.1	0.540476	9.62516	2.76998	0.00570543	0.294217	-2.30735
ENSG00000232429.3	0.808763	8.08715	2.7699	0.00570681	0.294217	-2.30755
ENSG00000170409.7	-0.738754	10.1668	-2.76921	0.00571885	0.294217	-2.30926
ENSG00000264357.1	-1.00191	3.74422	-2.76912	0.00572039	0.294217	-2.30948
ENSG00000265452.1	0.316355	15.8062	2.7686	0.00572938	0.294217	-2.31076
ENSG00000078725.11	0.538454	11.8513	2.76675	0.00576186	0.294393	-2.31537
ENSG00000248144.4	0.664808	11.8437	2.76656	0.00576523	0.294393	-2.31584
ENSG00000147606.7	0.375768	10.4754	2.76507	0.00579131	0.294663	-2.31952
ENSG00000237104.1	0.410005	0.751979	2.76391	0.0058119	0.2949	-2.32241
ENSG00000073282.11	0.404342	14.0509	2.76101	0.00586332	0.297011	-2.32958
ENSG00000234962.4	0.358334	0.63977	2.7573	0.00592983	0.29986	-2.33876
ENSG00000216657.1	-0.612949	8.68819	-2.75661	0.00594227	0.299968	-2.34047
ENSG00000213487.3	-0.453555	0.921187	-2.75592	0.00595466	0.300036	-2.34216
ENSG00000226878.1	0.782797	2.64709	2.75489	0.00597334	0.30032	-2.34471
ENSG00000249239.2	0.803802	4.96656	2.75419	0.00598591	0.300542	-2.34642
ENSG00000224936.1	-0.754246	3.95425	-2.75352	0.00599823	0.300542	-2.3481
ENSG00000227588.2	0.894433	3.86121	2.75264	0.00601414	0.300871	-2.35025
ENSG00000279725.1	0.660067	7.19799	2.75175	0.00603053	0.300974	-2.35247
ENSG00000266946.1	0.764641	6.13776	2.75105	0.00604316	0.300974	-2.35417
ENSG00000168243.9	0.420871	12.9417	2.74943	0.00607297	0.301614	-2.35817
ENSG00000203496.7	0.775235	3.26425	2.74938	0.00607386	0.301614	-2.35829
ENSG00000168824.13	0.330184	12.3674	2.74776	0.00610369	0.302598	-2.36228
ENSG00000180318.3	0.859003	6.81534	2.74569	0.00614209	0.303507	-2.36738
ENSG00000199927.2	0.639286	1.48122	2.74499	0.00615521	0.303587	-2.36911
ENSG00000222536.1	0.577917	1.10835	2.7448	0.00615877	0.303587	-2.36958
ENSG00000117115.11	0.331729	17.1707	2.74446	0.00616496	0.303645	-2.3704
ENSG00000224810.1	0.505955	10.7202	2.74283	0.00619546	0.304651	-2.37441
ENSG00000213411.2	0.397129	10.3885	2.742	0.00621096	0.304982	-2.37645
ENSG00000228035.1	0.760625	4.52857	2.74021	0.00624473	0.305583	-2.38086
ENSG00000244699.1	0.84863	11.785	2.73905	0.00626667	0.306408	-2.38371
ENSG00000222465.1	0.987081	4.67994	2.73681	0.0063092	0.307213	-2.38921
ENSG00000165449.10	0.28901	13.648	2.7365	0.00631506	0.307213	-2.38996
ENSG00000230087.1	-0.410618	0.636369	-2.73525	0.00633898	0.307213	-2.39303
ENSG00000163687.12	0.392297	11.9769	2.73492	0.00634528	0.307213	-2.39384
ENSG00000243193.3	0.67838	6.64923	2.73479	0.00634763	0.307213	-2.39414
ENSG00000232491.1	-0.793992	4.02153	-2.73461	0.00635111	0.307213	-2.39459
ENSG00000134668.11	-0.278416	13.2246	-2.73411	0.00636082	0.307213	-2.39583
ENSG00000140459.16	0.332127	11.8484	2.73234	0.00639471	0.307694	-2.40015
ENSG00000157404.14	0.304575	16.1311	2.73159	0.00640921	0.307837	-2.40199
ENSG00000234147.1	-0.589588	11.6081	-2.73114	0.00641804	0.307837	-2.40311
ENSG00000162174.11	0.296173	14.705	2.73084	0.00642381	0.307869	-2.40384
ENSG00000169297.7	0.838405	4.2689	2.72998	0.00644049	0.308145	-2.40594
ENSG00000164434.10	0.914633	10.793	2.7297	0.00644578	0.308145	-2.40661
ENSG00000260874.4	-0.360154	11.7677	-2.72908	0.00645783	0.308145	-2.40813
ENSG00000264358.1	1.04161	4.49501	2.72883	0.00646269	0.308145	-2.40874
ENSG00000146648.14	0.293409	15.4152	2.72853	0.00646853	0.308145	-2.40947
ENSG00000166748.11	0.613611	2.75129	2.7285	0.00646919	0.308145	-2.40956
ENSG00000267028.1	-0.808838	2.70195	-2.72844	0.00647031	0.308145	-2.4097
ENSG00000272769.1	0.502363	9.00632	2.72726	0.00649327	0.308533	-2.41258
ENSG00000121570.11	0.528925	6.90797	2.72699	0.00649855	0.308533	-2.41324
ENSG00000166917.8	0.806949	3.90106	2.72687	0.00650101	0.308533	-2.41354
ENSG00000267373.1	0.72461	2.24969	2.72628	0.00651262	0.308701	-2.41499
ENSG00000215478.7	0.785889	6.29072	2.7223	0.00659099	0.310413	-2.42471
ENSG00000237383.1	0.407641	0.558384	2.7219	0.00659891	0.310413	-2.42569
ENSG00000259895.1	-0.448884	8.77576	-2.72183	0.00660019	0.310413	-2.42584
ENSG00000114455.12	0.66408	5.87814	2.72135	0.00660973	0.310413	-2.42702
ENSG00000138207.11	0.441547	14.9942	2.72132	0.00661032	0.310413	-2.42709
ENSG00000225007.1	-0.889503	8.56974	-2.72042	0.0066282	0.311011	-2.42928
ENSG00000136929.11	0.719832	5.2077	2.71865	0.00666353	0.311702	-2.4336
ENSG00000204044.6	-0.475748	10.303	-2.71704	0.00669589	0.312543	-2.43753
ENSG00000240567.1	0.660509	7.10665	2.71647	0.00670736	0.312543	-2.43892
ENSG00000278267.1	-1.10675	7.98058	-2.71134	0.00681127	0.314238	-2.4514
ENSG00000159409.13	-0.613084	8.43762	-2.70898	0.0068595	0.315313	-2.45713
ENSG00000164308.15	0.305203	16.1418	2.70892	0.00686082	0.315313	-2.45728
ENSG00000081041.8	0.38477	13.7587	2.70888	0.00686154	0.315313	-2.45737
ENSG00000223416.3	0.579	11.163	2.70569	0.00692725	0.316865	-2.4651
ENSG00000172955.16	0.359296	9.32736	2.70405	0.00696127	0.317078	-2.46908
ENSG00000276538.1	0.981349	8.3648	2.70363	0.0069701	0.317078	-2.47011
ENSG00000275940.1	0.967793	4.88949	2.70354	0.00697193	0.317078	-2.47032
ENSG00000280429.1	0.771576	5.51462	2.70311	0.00698103	0.317078	-2.47138
ENSG00000267426.4	-0.362938	8.34838	-2.70059	0.00703359	0.318824	-2.47746
ENSG00000179750.14	0.318652	16.0486	2.70042	0.00703718	0.318824	-2.47787
ENSG00000224924.5	-0.290482	0.365372	-2.69899	0.00706728	0.31947	-2.48134
ENSG00000237886.1	-0.295982	12.8778	-2.69748	0.00709934	0.3204	-2.48501
ENSG00000235917.1	0.852274	5.00138	2.69721	0.00710504	0.3204	-2.48566
ENSG00000132465.9	0.448717	19.606	2.69702	0.00710906	0.3204	-2.48612
ENSG00000279466.1	-0.840682	4.02787	-2.69658	0.00711838	0.320582	-2.48718
ENSG00000251985.1	0.887964	2.95318	2.69468	0.0071587	0.321602	-2.49176
ENSG00000268433.1	0.767981	2.79756	2.69461	0.00716028	0.321602	-2.49194
ENSG00000075340.21	0.266662	12.3838	2.69366	0.00718051	0.321602	-2.49422
ENSG00000236509.2	0.874515	4.65825	2.69302	0.00719421	0.321602	-2.49577
ENSG00000007062.10	0.546498	15.2842	2.69235	0.00720872	0.322012	-2.4974
ENSG00000184995.7	0.787274	6.64037	2.68875	0.00728627	0.323672	-2.50608
ENSG00000230911.1	0.741539	8.66439	2.68848	0.00729215	0.323672	-2.50673
ENSG00000267110.1	-0.348053	0.511324	-2.68715	0.00732096	0.323672	-2.50993
ENSG00000240499.6	0.444628	9.53488	2.68667	0.00733149	0.323672	-2.51109
ENSG00000205116.3	-0.893252	5.98775	-2.68486	0.00737098	0.324704	-2.51544
ENSG00000265650.1	1.07043	5.89992	2.68284	0.00741532	0.326148	-2.5203
ENSG00000258636.1	0.802444	8.69473	2.68263	0.00741992	0.326148	-2.52081
ENSG00000172575.10	0.263583	15.3509	2.68219	0.00742966	0.326339	-2.52187
ENSG00000262343.1	-0.784126	2.69795	-2.68167	0.00744124	0.326373	-2.52313
ENSG00000253505.1	0.676586	2.48075	2.68107	0.00745442	0.326402	-2.52456
ENSG00000077274.8	0.532542	13.213	2.68099	0.00745612	0.326402	-2.52475
ENSG00000279306.1	-0.58829	9.07545	-2.67929	0.00749385	0.327021	-2.52884
ENSG00000077279.15	0.686573	8.75759	2.67893	0.00750194	0.327138	-2.52971
ENSG00000207117.1	1.00953	4.94158	2.67772	0.00752879	0.327836	-2.5326
ENSG00000164669.11	0.426241	11.4698	2.67615	0.00756405	0.328444	-2.53639
ENSG00000225091.3	0.550482	13.4477	2.6753	0.00758304	0.328778	-2.53842
ENSG00000223528.6	0.542062	6.8077	2.67445	0.00760211	0.329369	-2.54045
ENSG00000214688.4	0.548497	6.9145	2.67402	0.00761188	0.329556	-2.54149
ENSG00000152580.8	0.321626	12.2065	2.67329	0.0076283	0.330031	-2.54324
ENSG00000257389.1	-0.289715	0.30055	-2.67204	0.00765657	0.330078	-2.54623
ENSG00000186676.3	0.550591	12.1462	2.67204	0.0076567	0.330078	-2.54624
ENSG00000257955.1	-0.77112	3.79984	-2.67131	0.00767311	0.330289	-2.54798
ENSG00000266168.1	-0.527083	0.848166	-2.67086	0.00768342	0.330289	-2.54906
ENSG00000111404.5	0.615757	11.9909	2.66967	0.00771044	0.330511	-2.55191
ENSG00000249330.1	-0.306705	0.355003	-2.66926	0.00771984	0.330534	-2.55289
ENSG00000201025.1	0.543508	0.848237	2.66833	0.00774101	0.330883	-2.55511
ENSG00000200059.1	-1.03748	5.87482	-2.66781	0.007753	0.331118	-2.55636
ENSG00000224324.1	0.799541	9.54551	2.66548	0.00780658	0.331939	-2.56194
ENSG00000264344.1	0.787567	2.25551	2.6646	0.00782688	0.331939	-2.56404
ENSG00000257458.1	0.899439	5.50721	2.66457	0.00782767	0.331939	-2.56412
ENSG00000261296.1	-0.475318	1.34882	-2.66416	0.00783705	0.331939	-2.56509
ENSG00000226499.1	0.512957	12.8035	2.66292	0.00786573	0.332687	-2.56804
ENSG00000124875.8	0.747214	8.4668	2.6625	0.00787562	0.332831	-2.56906
ENSG00000111863.11	0.29079	12.7943	2.66155	0.00789772	0.332877	-2.57133
ENSG00000158488.14	0.424646	13.2123	2.66014	0.00793058	0.333101	-2.57469
ENSG00000235145.2	0.770776	6.73059	2.65884	0.00796107	0.333396	-2.57779
ENSG00000241721.1	-0.888356	4.16412	-2.6585	0.00796901	0.333396	-2.5786
ENSG00000267659.4	0.551179	7.34105	2.65843	0.00797068	0.333396	-2.57877
ENSG00000147465.10	0.357166	10.1782	2.65774	0.00798689	0.333487	-2.58041
ENSG00000157766.14	-0.28255	12.6155	-2.65736	0.00799569	0.333487	-2.5813
ENSG00000268316.1	-0.656671	9.57065	-2.65711	0.00800176	0.333487	-2.58191
ENSG00000186493.10	-0.315518	16.5463	-2.65551	0.00803958	0.333956	-2.58573
ENSG00000233385.1	0.56292	1.50709	2.65529	0.0080448	0.333956	-2.58625
ENSG00000237020.1	-0.60083	0.958247	-2.655	0.00805164	0.334	-2.58694
ENSG00000183171.5	-0.410763	10.4738	-2.65434	0.00806731	0.334	-2.58851
ENSG00000182253.13	0.299052	16.1735	2.65398	0.00807575	0.334065	-2.58936
ENSG00000102924.10	0.508623	11.0351	2.65316	0.00809539	0.334221	-2.59132
ENSG00000163032.10	0.301011	14.0469	2.65107	0.00814521	0.33531	-2.59628
ENSG00000212658.1	0.789346	4.73665	2.65074	0.00815305	0.33531	-2.59706
ENSG00000236153.1	0.949298	5.67215	2.65024	0.008165	0.33531	-2.59824
ENSG00000233725.6	0.600184	8.33434	2.64984	0.00817481	0.33531	-2.59921
ENSG00000231291.3	0.804215	4.35982	2.64928	0.00818808	0.33531	-2.60052
ENSG00000138685.11	0.278596	14.0412	2.64843	0.00820871	0.33531	-2.60256
ENSG00000176945.15	-0.30365	14.413	-2.64837	0.00821001	0.33531	-2.60269
ENSG00000090402.6	-0.440215	1.17118	-2.64823	0.0082134	0.33531	-2.60302
ENSG00000225914.1	0.634823	5.24864	2.648	0.00821917	0.33531	-2.60359
ENSG00000156574.8	0.420958	9.64982	2.64751	0.00823087	0.33531	-2.60474
ENSG00000224184.4	-0.589644	6.33888	-2.64693	0.0082449	0.33531	-2.60611
ENSG00000175785.11	0.324696	13.5568	2.64624	0.00826157	0.33531	-2.60775
ENSG00000127152.16	0.294462	13.4241	2.64583	0.00827151	0.33531	-2.60872
ENSG00000237819.4	0.733323	8.86463	2.64582	0.00827178	0.33531	-2.60875
ENSG00000237859.1	0.734998	4.01469	2.64536	0.00828301	0.33531	-2.60984
ENSG00000207425.1	0.728477	16.4565	2.64523	0.00828613	0.33531	-2.61015
ENSG00000178662.14	0.265523	11.7278	2.64382	0.00832049	0.336171	-2.61349
ENSG00000267611.1	-0.724821	1.99299	-2.64168	0.00837295	0.337584	-2.61857
ENSG00000258378.1	0.549835	10.835	2.64108	0.00838769	0.337584	-2.61999
ENSG00000265251.1	-0.345469	0.314769	-2.64106	0.00838821	0.337584	-2.62004
ENSG00000224583.1	-0.482781	0.932327	-2.64095	0.00839087	0.337584	-2.62029
ENSG00000267735.1	-0.837667	6.60809	-2.63999	0.0084145	0.338065	-2.62257
ENSG00000239620.1	-0.718609	2.46319	-2.63851	0.00845111	0.339104	-2.62607
ENSG00000237357.2	0.589234	6.96919	2.63586	0.008517	0.340633	-2.63235
ENSG00000260105.5	0.419583	8.90086	2.63525	0.00853204	0.340633	-2.63377
ENSG00000148948.6	0.316928	13.623	2.63515	0.00853459	0.340633	-2.63401
ENSG00000250305.7	0.317242	12.1347	2.63264	0.00859762	0.34099	-2.63996
ENSG00000222339.1	1.07977	6.02968	2.63132	0.00863075	0.341622	-2.64306
ENSG00000258393.1	0.388031	0.666473	2.62813	0.00871154	0.343268	-2.65058
ENSG00000274693.1	-0.779728	2.59616	-2.62812	0.0087118	0.343268	-2.65061
ENSG00000279378.1	0.700869	4.54028	2.62391	0.00881942	0.345712	-2.66052
ENSG00000173213.8	0.527641	10.1641	2.62333	0.00883458	0.345712	-2.6619
ENSG00000124205.14	0.868409	9.33606	2.6233	0.00883517	0.345712	-2.66195
ENSG00000146411.5	0.333645	12.4005	2.62277	0.00884888	0.345712	-2.66321
ENSG00000236680.1	-0.620512	8.04711	-2.62229	0.0088612	0.345712	-2.66433
ENSG00000278192.1	0.74799	7.57445	2.62116	0.00889062	0.345712	-2.667
ENSG00000236211.1	0.589136	2.00008	2.62115	0.00889087	0.345712	-2.66703
ENSG00000227155.6	0.276715	10.5489	2.62085	0.00889852	0.345712	-2.66772
ENSG00000244192.1	0.818438	6.90873	2.61949	0.00893391	0.345712	-2.67092
ENSG00000259717.1	-0.832097	6.60378	-2.61944	0.00893508	0.345712	-2.67103
ENSG00000113396.11	0.486009	12.3629	2.61927	0.00893969	0.345712	-2.67144
ENSG00000173557.13	0.467388	11.6991	2.61912	0.00894354	0.345712	-2.67179
ENSG00000242276.2	0.393881	10.6771	2.61838	0.00896278	0.345712	-2.67352
ENSG00000214917.3	0.769817	8.60321	2.61827	0.00896567	0.345712	-2.67378
ENSG00000223658.6	0.295798	13.4306	2.61762	0.0089827	0.345712	-2.67532
ENSG00000254951.6	0.747142	6.39883	2.6173	0.00899104	0.345712	-2.67606
ENSG00000255960.1	0.893849	8.50288	2.61361	0.00908804	0.347454	-2.68472
ENSG00000254987.1	-0.780814	8.22098	-2.61279	0.00910964	0.34751	-2.68663
ENSG00000234113.2	-0.303306	0.328581	-2.61268	0.00911266	0.34751	-2.6869
ENSG00000168079.15	0.558418	11.8015	2.61209	0.00912835	0.34751	-2.68829
ENSG00000229195.1	0.707194	10.0397	2.61177	0.00913672	0.34751	-2.68903
ENSG00000281466.1	0.545709	0.937731	2.61163	0.0091406	0.34751	-2.68937
ENSG00000186439.11	0.638943	7.24365	2.6116	0.00914121	0.34751	-2.68942
ENSG00000278102.1	-0.312349	0.349212	-2.61074	0.00916415	0.348061	-2.69144
ENSG00000228956.7	0.290281	9.38238	2.6079	0.00924001	0.348653	-2.69809
ENSG00000270911.1	0.649069	2.36056	2.60784	0.00924164	0.348653	-2.69823
ENSG00000267968.1	-0.562598	1.21447	-2.60781	0.00924235	0.348653	-2.69829
ENSG00000255118.1	0.853612	4.36382	2.60631	0.00928274	0.349344	-2.70181
ENSG00000262198.1	0.917173	8.37261	2.60613	0.00928765	0.349344	-2.70223
ENSG00000250237.1	0.8185	9.40205	2.60495	0.00931944	0.350104	-2.70499
ENSG00000224346.1	0.607723	2.21107	2.60231	0.00939101	0.351048	-2.71115
ENSG00000231604.2	0.803088	3.44852	2.60167	0.00940853	0.351162	-2.71265
ENSG00000267293.1	0.464702	9.80588	2.60153	0.0094123	0.351162	-2.71298
ENSG00000237272.1	-0.411589	0.744162	-2.60097	0.00942759	0.35133	-2.71428
ENSG00000242849.2	-0.68522	7.27311	-2.60002	0.00945342	0.351643	-2.71649
ENSG00000270702.1	0.885083	5.42375	2.5987	0.00948967	0.352125	-2.71957
ENSG00000070915.8	0.41256	9.19664	2.59799	0.00950913	0.352186	-2.72122
ENSG00000264289.1	0.326191	0.404711	2.59781	0.00951408	0.352186	-2.72164
ENSG00000167912.5	0.332982	12.2025	2.59724	0.00952989	0.352307	-2.72298
ENSG00000179676.6	-0.538265	1.39241	-2.59643	0.00955207	0.352307	-2.72485
ENSG00000259749.1	0.514622	1.1545	2.59641	0.00955282	0.352307	-2.72491
ENSG00000261776.1	-0.989962	4.75812	-2.59453	0.00960492	0.353359	-2.72929
ENSG00000253733.3	0.634511	1.94456	2.59395	0.00962085	0.353359	-2.73063
ENSG00000196109.6	0.504374	11.0974	2.59373	0.009627	0.353359	-2.73114
ENSG00000277755.1	-0.277706	0.287127	-2.59347	0.00963426	0.353371	-2.73175
ENSG00000231290.4	0.353301	11.0263	2.59267	0.00965668	0.353473	-2.73362
ENSG00000229017.5	0.312869	10.2708	2.59132	0.00969418	0.353473	-2.73674
ENSG00000143512.11	-0.427889	12.2655	-2.59105	0.00970175	0.353473	-2.73737
ENSG00000279499.1	0.844024	6.494	2.59009	0.00972887	0.353625	-2.73962
ENSG00000225472.1	0.723416	9.62137	2.58944	0.00974696	0.353895	-2.74111
ENSG00000265735.2	-0.772207	9.76135	-2.58777	0.00979415	0.354649	-2.745
ENSG00000156234.7	0.499227	16.4632	2.58699	0.00981627	0.354649	-2.74682
ENSG00000255021.1	0.911321	5.49362	2.58648	0.00983066	0.354766	-2.748
ENSG00000224830.2	0.339065	0.456297	2.58623	0.00983766	0.354807	-2.74857
ENSG00000212769.5	-0.770458	2.98439	-2.58571	0.00985242	0.354916	-2.74978
ENSG00000228649.7	0.311113	12.011	2.58524	0.00986588	0.354978	-2.75088
ENSG00000146221.9	0.388147	9.88767	2.58358	0.00991308	0.356158	-2.75472
ENSG00000165478.6	0.70187	7.36262	2.58347	0.00991633	0.356158	-2.75498
ENSG00000077264.13	0.273841	11.6571	2.58207	0.00995642	0.356961	-2.75823
ENSG00000176194.16	0.75812	11.4484	2.58123	0.00998035	0.357396	-2.76016
ENSG00000233622.1	-0.469407	17.1965	-2.5808	0.00999268	0.357626	-2.76115
ENSG00000232000.2	0.37645	10.0717	2.58009	0.0100133	0.358151	-2.76281
ENSG00000258888.1	0.650178	2.06801	2.57958	0.0100279	0.358175	-2.76398
ENSG00000244573.3	0.795242	5.93235	2.57957	0.0100283	0.358175	-2.76401
ENSG00000120440.12	0.645805	7.22459	2.57945	0.0100317	0.358175	-2.76429
ENSG00000234705.1	0.279597	13.8824	2.57879	0.0100508	0.358409	-2.76582
ENSG00000141293.14	0.263495	16.4715	2.57745	0.0100896	0.359182	-2.76892
ENSG00000260926.2	0.570223	1.5783	2.57522	0.0101545	0.360011	-2.77407
ENSG00000258627.1	0.515121	0.931576	2.57499	0.0101611	0.360011	-2.7746
ENSG00000244503.1	0.578897	8.17824	2.57357	0.0102025	0.360597	-2.77786
ENSG00000251334.2	-0.472188	0.904465	-2.57351	0.0102042	0.360597	-2.778
ENSG00000264315.1	0.670365	2.88962	2.57237	0.0102379	0.360847	-2.78065
ENSG00000156284.5	0.463346	15.0073	2.57204	0.0102475	0.360847	-2.7814
ENSG00000261623.1	-0.376413	0.863269	-2.57196	0.0102498	0.360847	-2.78158
ENSG00000271265.1	-0.57788	10.5659	-2.57153	0.0102624	0.361083	-2.78257
ENSG00000227438.1	-0.658126	9.02022	-2.57036	0.010297	0.362091	-2.78528
ENSG00000233072.1	0.875448	6.90424	2.56922	0.0103309	0.362656	-2.78792
ENSG00000204894.4	-1.26054	7.83334	-2.56908	0.0103349	0.362656	-2.78823
ENSG00000166819.10	0.433108	15.3457	2.56778	0.0103736	0.362656	-2.79123
ENSG00000160886.12	0.485199	12.5947	2.56763	0.0103778	0.362656	-2.79156
ENSG00000232936.4	0.822761	4.92016	2.56738	0.0103853	0.362656	-2.79214
ENSG00000212391.1	0.859244	3.27327	2.56669	0.0104058	0.362656	-2.79373
ENSG00000257758.1	0.685679	6.49467	2.56659	0.010409	0.362656	-2.79398
ENSG00000105855.8	0.288007	14.9024	2.5658	0.0104324	0.362841	-2.79578
ENSG00000253543.1	-0.612522	1.62035	-2.56558	0.0104392	0.362869	-2.7963
ENSG00000252082.1	-0.575305	1.17717	-2.56466	0.0104665	0.363012	-2.79841
ENSG00000166884.2	0.319975	0.456979	2.56458	0.010469	0.363012	-2.79859
ENSG00000225058.1	0.558552	1.36752	2.5641	0.0104835	0.363012	-2.7997
ENSG00000112175.7	0.569493	10.1208	2.56404	0.0104853	0.363012	-2.79984
ENSG00000213316.8	-0.729555	6.54483	-2.56354	0.0105002	0.363112	-2.80098
ENSG00000278972.1	0.638398	3.01014	2.56233	0.0105368	0.363251	-2.80378
ENSG00000265403.1	-1.02264	6.77955	-2.56226	0.0105386	0.363251	-2.80392
ENSG00000223723.1	0.617591	9.34072	2.56221	0.0105402	0.363251	-2.80404
ENSG00000259056.1	0.826828	4.7312	2.56139	0.010565	0.363275	-2.80593
ENSG00000181001.1	0.589719	1.768	2.56055	0.0105904	0.363737	-2.80786
ENSG00000263107.1	-0.423361	0.6653	-2.56035	0.0105965	0.363739	-2.80832
ENSG00000229831.2	0.491099	1.05868	2.55979	0.0106135	0.36391	-2.80961
ENSG00000228353.1	0.684404	2.03459	2.55956	0.0106205	0.363942	-2.81013
ENSG00000179038.8	0.654306	7.39635	2.55935	0.0106268	0.363953	-2.81061
ENSG00000231808.2	0.819555	4.18564	2.55797	0.0106689	0.364776	-2.81379
ENSG00000122756.13	0.47038	13.888	2.5576	0.0106802	0.364955	-2.81464
ENSG00000171360.3	0.693238	3.06755	2.55698	0.0106989	0.365214	-2.81605
ENSG00000225411.2	0.476818	8.66959	2.55695	0.0106999	0.365214	-2.81612
ENSG00000266017.1	0.425171	16.3523	2.55579	0.0107355	0.366225	-2.81879
ENSG00000226308.1	0.782227	5.23925	2.55413	0.0107864	0.366678	-2.82259
ENSG00000271840.1	0.476518	10.2604	2.55403	0.0107894	0.366678	-2.82281
ENSG00000137757.9	-0.465379	10.0888	-2.55357	0.0108038	0.366678	-2.82388
ENSG00000251713.1	1.01162	5.90287	2.55343	0.0108081	0.366678	-2.8242
ENSG00000228399.1	0.701758	9.84505	2.55302	0.0108206	0.366678	-2.82512
ENSG00000252498.1	0.635038	14.1326	2.55298	0.0108218	0.366678	-2.82522
ENSG00000172201.9	0.295266	16.6235	2.55279	0.0108276	0.366678	-2.82565
ENSG00000279040.1	-0.923868	4.4823	-2.55248	0.0108373	0.3668	-2.82636
ENSG00000227845.2	-0.750185	3.20274	-2.55191	0.0108549	0.366986	-2.82767
ENSG00000174946.6	0.356587	13.3295	2.55116	0.0108781	0.367005	-2.82938
ENSG00000200064.1	-0.449566	0.709622	-2.55054	0.0108973	0.367005	-2.8308
ENSG00000237949.1	0.945362	5.45167	2.55045	0.0109001	0.367005	-2.83101
ENSG00000254270.1	0.743728	9.0273	2.55033	0.010904	0.367005	-2.83129
ENSG00000264825.1	0.586551	1.58078	2.54861	0.0109576	0.368194	-2.83523
ENSG00000267667.1	0.869135	7.26804	2.54787	0.0109808	0.368674	-2.83693
ENSG00000174502.17	0.56448	8.29192	2.54776	0.0109841	0.368674	-2.83717
ENSG00000228897.1	0.785159	5.97732	2.54719	0.0110018	0.368961	-2.83846
ENSG00000268789.1	0.827007	3.95864	2.5469	0.0110109	0.368961	-2.83913
ENSG00000168685.13	0.294451	15.6538	2.54514	0.0110665	0.36975	-2.84316
ENSG00000279856.1	-0.322474	0.513134	-2.54507	0.0110685	0.36975	-2.84331
ENSG00000222004.6	0.633421	2.96191	2.54449	0.0110869	0.36975	-2.84464
ENSG00000248799.1	0.321576	0.424334	2.54396	0.0111036	0.370016	-2.84585
ENSG00000239005.1	-0.94845	7.86787	-2.54252	0.011149	0.371252	-2.84913
ENSG00000249307.4	0.263515	10.522	2.54201	0.0111653	0.371252	-2.85029
ENSG00000183134.4	0.274696	10.9062	2.54098	0.0111982	0.371594	-2.85265
ENSG00000224255.2	0.744395	3.7123	2.54006	0.0112274	0.371594	-2.85475
ENSG00000231483.1	-0.785885	9.2948	-2.53997	0.0112301	0.371594	-2.85494
ENSG00000231992.1	-0.788037	3.55386	-2.53908	0.0112586	0.371594	-2.85697
ENSG00000255129.4	0.384632	11.9872	2.53885	0.0112661	0.371594	-2.85751
ENSG00000134760.5	0.662754	9.56765	2.53873	0.0112698	0.371594	-2.85777
ENSG00000171989.5	0.588658	7.90994	2.53854	0.0112759	0.371594	-2.8582
ENSG00000259519.1	-0.848258	7.49795	-2.53817	0.0112879	0.371594	-2.85905
ENSG00000242748.1	0.630352	10.0888	2.53753	0.0113085	0.371594	-2.86052
ENSG00000115593.13	0.755698	8.35388	2.5367	0.0113352	0.371594	-2.86241
ENSG00000230773.5	0.570767	6.04567	2.53661	0.0113379	0.371594	-2.8626
ENSG00000225750.1	0.791284	3.25701	2.53617	0.0113522	0.371594	-2.86361
ENSG00000272321.1	0.663669	6.42495	2.53604	0.0113563	0.371594	-2.86391
ENSG00000188833.8	-0.404911	13.483	-2.53551	0.0113732	0.371594	-2.8651
ENSG00000263829.1	0.757538	7.37386	2.53536	0.0113783	0.371594	-2.86545
ENSG00000224059.1	-0.657904	5.20265	-2.53473	0.0113987	0.37186	-2.86689
ENSG00000229292.1	0.414958	0.83425	2.53444	0.0114081	0.371867	-2.86755
ENSG00000233009.1	0.653647	7.89478	2.5328	0.0114611	0.372891	-2.87127
ENSG00000217416.4	-0.719975	8.81405	-2.53181	0.0114933	0.373579	-2.87351
ENSG00000176177.9	0.451488	10.1009	2.53159	0.0115004	0.373579	-2.87402
ENSG00000268696.1	0.614585	2.48869	2.53108	0.0115172	0.373689	-2.87518
ENSG00000196091.11	0.650749	12.1045	2.53054	0.0115347	0.373689	-2.8764
ENSG00000111783.11	0.584548	4.439	2.53053	0.0115351	0.373689	-2.87643
ENSG00000229590.3	0.786706	6.36305	2.52906	0.0115831	0.374192	-2.87976
ENSG00000248216.1	-0.570011	1.71116	-2.52892	0.0115877	0.374192	-2.88008
ENSG00000278627.1	0.282905	12.6206	2.52847	0.0116025	0.374294	-2.8811
ENSG00000182508.12	0.356786	11.3701	2.52824	0.0116101	0.374316	-2.88162
ENSG00000239830.1	0.391851	14.1964	2.52743	0.0116367	0.374758	-2.88346
ENSG00000254406.1	0.768519	5.47746	2.52707	0.0116487	0.374758	-2.88428
ENSG00000251194.2	0.418456	12.3108	2.52587	0.0116883	0.375633	-2.887
ENSG00000226807.5	-0.596503	4.63369	-2.52481	0.0117233	0.376003	-2.8894
ENSG00000178248.11	0.773409	7.25134	2.52418	0.0117444	0.376003	-2.89084
ENSG00000164946.18	0.311474	12.0021	2.52413	0.0117461	0.376003	-2.89095
ENSG00000260389.1	0.573072	5.91784	2.52389	0.011754	0.376003	-2.89149
ENSG00000176812.7	0.671303	3.01267	2.52353	0.0117658	0.376125	-2.89229
ENSG00000005981.11	0.577776	7.92217	2.52333	0.0117724	0.376137	-2.89274
ENSG00000240328.1	0.771169	3.1536	2.52311	0.0117799	0.376179	-2.89326
ENSG00000228074.1	-0.919886	5.58706	-2.5217	0.0118268	0.376336	-2.89644
ENSG00000226209.1	0.507464	1.08472	2.52128	0.0118408	0.376336	-2.89739
ENSG00000089250.17	0.422449	6.70185	2.52108	0.0118477	0.376356	-2.89785
ENSG00000137673.7	0.400793	17.6595	2.52088	0.0118542	0.376366	-2.89829
ENSG00000234844.1	-0.697334	2.8398	-2.51934	0.0119061	0.377163	-2.90179
ENSG00000109846.6	0.308213	17.5576	2.51919	0.0119108	0.377163	-2.90211
ENSG00000167332.7	-0.30415	11.0487	-2.51887	0.0119216	0.377163	-2.90283
ENSG00000100079.6	0.267467	15.0053	2.51785	0.011956	0.377805	-2.90514
ENSG00000251099.2	-0.75929	2.64524	-2.51767	0.011962	0.377805	-2.90554
ENSG00000237365.1	-0.326589	0.433657	-2.51663	0.0119973	0.378398	-2.90791
ENSG00000261678.2	-0.478415	8.2071	-2.51652	0.0120009	0.378398	-2.90814
ENSG00000118849.8	0.328752	17.3218	2.51638	0.0120058	0.378398	-2.90847
ENSG00000163586.8	-0.630259	2.9006	-2.51606	0.0120167	0.378437	-2.9092
ENSG00000281195.1	0.281901	12.1186	2.51579	0.0120258	0.378437	-2.9098
ENSG00000255108.1	-0.517723	10.8211	-2.51525	0.012044	0.378684	-2.91101
ENSG00000187185.4	0.664312	7.64481	2.51482	0.0120587	0.378684	-2.91199
ENSG00000228971.2	0.703124	10.2581	2.51462	0.0120656	0.378684	-2.91245
ENSG00000152463.13	0.660567	7.89085	2.51459	0.0120664	0.378684	-2.9125
ENSG00000226973.1	-0.28809	0.367937	-2.51377	0.0120945	0.378684	-2.91436
ENSG00000186335.7	0.612704	4.82565	2.51242	0.0121406	0.379681	-2.91741
ENSG00000226808.1	0.400234	10.8195	2.51167	0.0121662	0.379972	-2.91909
ENSG00000224342.1	0.733437	3.35507	2.51108	0.0121863	0.380136	-2.92042
ENSG00000237734.1	0.671325	2.45892	2.51089	0.0121929	0.380136	-2.92085
ENSG00000226801.2	0.831795	5.89652	2.51043	0.0122088	0.380434	-2.92189
ENSG00000280435.1	0.770243	6.14499	2.50892	0.0122607	0.381389	-2.92529
ENSG00000233388.2	0.700298	7.57266	2.50768	0.0123036	0.382109	-2.92808
ENSG00000236562.4	-0.58477	10.6132	-2.50715	0.0123219	0.382109	-2.92927
ENSG00000122025.13	0.380104	13.7491	2.50686	0.012332	0.382109	-2.92993
ENSG00000233392.4	-0.678718	4.8518	-2.50584	0.0123673	0.382631	-2.93222
ENSG00000207138.1	0.522453	1.00696	2.50567	0.0123732	0.382631	-2.9326
ENSG00000187013.4	-0.37185	11.4858	-2.50564	0.0123742	0.382631	-2.93266
ENSG00000279431.1	-0.674817	2.58673	-2.50451	0.0124137	0.383087	-2.93521
ENSG00000163710.6	0.408003	13.2966	2.50449	0.0124143	0.383087	-2.93525
ENSG00000174697.4	0.642598	11.4956	2.5035	0.0124489	0.383766	-2.93748
ENSG00000113525.8	-0.668269	6.3906	-2.50324	0.0124579	0.383848	-2.93806
ENSG00000200732.1	0.839899	3.10837	2.50302	0.0124657	0.383893	-2.93856
ENSG00000228462.1	0.756232	8.53464	2.50211	0.0124976	0.384286	-2.9406
ENSG00000148704.11	-0.668203	3.0955	-2.50022	0.0125641	0.385322	-2.94484
ENSG00000277960.1	0.681178	1.78302	2.4995	0.0125897	0.385322	-2.94647
ENSG00000183850.12	0.381908	11.9614	2.49935	0.012595	0.385322	-2.94681
ENSG00000122420.8	0.344102	12.3757	2.4985	0.0126249	0.385855	-2.94871
ENSG00000137843.10	-0.26941	9.96921	-2.49844	0.0126268	0.385855	-2.94883
ENSG00000225498.1	0.711046	9.42056	2.49811	0.0126389	0.385884	-2.94959
ENSG00000228513.1	0.707168	6.64801	2.49774	0.0126519	0.385894	-2.95042
ENSG00000147180.15	0.263954	14.5581	2.49717	0.0126721	0.386096	-2.95169
ENSG00000270742.1	0.798825	8.08167	2.49641	0.0126989	0.38643	-2.95338
ENSG00000182566.11	-0.676064	7.89427	-2.49584	0.0127193	0.386778	-2.95466
ENSG00000230587.1	0.503291	10.5223	2.49531	0.0127384	0.38702	-2.95586
ENSG00000233542.1	-0.266643	10.9643	-2.49472	0.0127594	0.387036	-2.95717
ENSG00000266104.1	-1.03356	8.56842	-2.49449	0.0127674	0.387036	-2.95768
ENSG00000253163.1	-0.722846	8.46083	-2.49425	0.0127762	0.387036	-2.95823
ENSG00000205517.11	-0.287948	15.1553	-2.49417	0.012779	0.387036	-2.9584
ENSG00000243974.1	0.538433	10.1129	2.4937	0.0127958	0.387114	-2.95945
ENSG00000280179.1	-0.552178	2.62387	-2.49148	0.0128754	0.387977	-2.96441
ENSG00000242841.1	-0.60793	7.94325	-2.49067	0.0129049	0.388137	-2.96624
ENSG00000276255.2	-0.508291	8.09301	-2.49032	0.0129174	0.388137	-2.96702
ENSG00000261409.1	0.672099	6.1493	2.4903	0.012918	0.388137	-2.96705
ENSG00000232389.1	0.49766	9.16723	2.48985	0.0129343	0.388239	-2.96806
ENSG00000226288.1	-0.31152	0.493234	-2.48888	0.0129697	0.38826	-2.97024
ENSG00000207688.2	1.0024	6.58214	2.48698	0.0130388	0.38906	-2.97449
ENSG00000174950.9	0.458557	12.5174	2.48672	0.0130481	0.389146	-2.97506
ENSG00000256124.4	0.556211	10.8392	2.48622	0.0130662	0.389237	-2.97617
ENSG00000196092.11	0.502708	10.1929	2.48615	0.013069	0.389237	-2.97634
ENSG00000238604.1	-0.770629	2.5174	-2.48475	0.0131199	0.389464	-2.97944
ENSG00000228348.1	-0.750729	3.76817	-2.48458	0.0131262	0.389464	-2.97983
ENSG00000251013.1	0.506327	10.0589	2.48397	0.0131487	0.389464	-2.9812
ENSG00000254887.1	-0.500715	9.9488	-2.48392	0.0131504	0.389464	-2.9813
ENSG00000224769.1	-0.398599	12.7286	-2.48388	0.0131518	0.389464	-2.98138
ENSG00000154263.16	0.268564	11.567	2.48379	0.0131554	0.389464	-2.9816
ENSG00000129824.14	-0.741889	2.88646	-2.48288	0.0131888	0.390263	-2.98363
ENSG00000275894.1	0.29721	12.6193	2.48103	0.0132568	0.391509	-2.98773
ENSG00000270307.1	0.612528	9.34469	2.48071	0.0132686	0.391567	-2.98845
ENSG00000205279.7	0.651243	3.38773	2.48063	0.0132717	0.391567	-2.98863
ENSG00000253805.1	0.348821	0.540727	2.47951	0.0133131	0.39202	-2.99112
ENSG00000270900.1	0.450958	0.878635	2.47908	0.013329	0.39202	-2.99207
ENSG00000166787.3	0.490002	1.18996	2.47869	0.0133438	0.39202	-2.99296
ENSG00000222012.1	0.449148	8.83577	2.47864	0.0133454	0.39202	-2.99305
ENSG00000129221.13	0.590826	3.11897	2.47742	0.0133908	0.392974	-2.99577
ENSG00000233081.1	0.649478	10.4492	2.47513	0.0134768	0.395004	-3.00087
ENSG00000254850.2	0.689121	2.49947	2.47439	0.0135043	0.395078	-3.0025
ENSG00000270619.1	0.455514	0.843836	2.47411	0.0135149	0.395078	-3.00313
ENSG00000224257.1	-0.350675	0.509695	-2.47409	0.0135156	0.395078	-3.00317
ENSG00000249699.1	-0.632803	3.29823	-2.47384	0.013525	0.395078	-3.00372
ENSG00000248765.1	-0.281054	0.397034	-2.47272	0.0135673	0.395078	-3.00621
ENSG00000233627.2	-0.303273	0.541793	-2.47249	0.0135759	0.395078	-3.00672
ENSG00000266129.1	0.900745	4.9384	2.47238	0.0135801	0.395078	-3.00697
ENSG00000152822.12	-0.273924	8.51234	-2.47093	0.013635	0.395888	-3.01019
ENSG00000257434.1	0.837926	4.58873	2.47037	0.0136564	0.395963	-3.01144
ENSG00000183873.14	0.270828	9.35785	2.4698	0.0136779	0.396034	-3.0127
ENSG00000248174.4	0.688894	5.59221	2.46901	0.013708	0.396034	-3.01445
ENSG00000189056.12	0.359241	10.912	2.46892	0.0137112	0.396034	-3.01464
ENSG00000271793.1	-0.720223	4.365	-2.46872	0.0137191	0.396073	-3.01509
ENSG00000249014.2	-0.35624	12.3632	-2.46843	0.01373	0.396122	-3.01573
ENSG00000226278.1	-1.39494	9.92227	-2.46817	0.0137401	0.396122	-3.01631
ENSG00000261540.1	-0.853478	3.42565	-2.46761	0.0137615	0.396122	-3.01755
ENSG00000276116.2	-0.265199	12.9115	-2.46672	0.0137952	0.396449	-3.01951
ENSG00000237663.2	0.611747	1.774	2.46634	0.0138099	0.396449	-3.02036
ENSG00000244018.1	0.830527	4.72302	2.46631	0.0138112	0.396449	-3.02043
ENSG00000239924.1	0.588217	1.8336	2.46614	0.0138175	0.396449	-3.02079
ENSG00000197992.5	0.406461	10.8637	2.46564	0.0138368	0.396449	-3.02191
ENSG00000138068.9	0.545519	1.91413	2.46428	0.013889	0.396755	-3.02491
ENSG00000242209.1	0.758197	3.80617	2.46388	0.0139047	0.396755	-3.02581
ENSG00000274879.1	-0.792751	2.95902	-2.46344	0.0139216	0.396755	-3.02678
ENSG00000278439.1	0.985562	8.35981	2.46328	0.0139277	0.396755	-3.02713
ENSG00000213892.9	-0.743569	5.78801	-2.46275	0.013948	0.39681	-3.02829
ENSG00000261501.1	-0.506833	1.88731	-2.46241	0.0139612	0.396924	-3.02905
ENSG00000230156.2	0.586493	2.25974	2.45844	0.0141156	0.399382	-3.03781
ENSG00000254815.4	-0.275235	14.4591	-2.45699	0.0141726	0.400185	-3.04103
ENSG00000226745.2	0.976254	9.97191	2.45686	0.0141778	0.400185	-3.04132
ENSG00000266310.2	-0.27847	0.267809	-2.45653	0.0141905	0.400185	-3.04203
ENSG00000252951.1	0.45687	0.766261	2.45553	0.0142297	0.400584	-3.04423
ENSG00000231616.7	0.414638	8.76722	2.45521	0.0142426	0.400584	-3.04496
ENSG00000222071.1	-0.430669	0.675052	-2.45515	0.014245	0.400584	-3.04509
ENSG00000129988.5	0.537254	13.5696	2.45501	0.0142502	0.400584	-3.04538
ENSG00000164007.9	0.662632	9.14497	2.45495	0.0142529	0.400584	-3.04553
ENSG00000258725.1	0.271589	10.7614	2.45428	0.0142792	0.400754	-3.047
ENSG00000175749.11	-0.65031	9.03348	-2.45389	0.0142947	0.400754	-3.04786
ENSG00000134201.9	0.3064	12.6373	2.45371	0.0143018	0.400754	-3.04826
ENSG00000237711.1	0.768298	6.01031	2.45273	0.0143403	0.401045	-3.0504
ENSG00000253257.1	0.53468	1.0923	2.45253	0.0143484	0.401045	-3.05085
ENSG00000207996.1	-0.506944	0.951622	-2.45252	0.0143488	0.401045	-3.05087
ENSG00000267223.1	0.306558	0.42335	2.45248	0.0143503	0.401045	-3.05096
ENSG00000232489.1	0.594388	8.57452	2.45116	0.0144027	0.401663	-3.05386
ENSG00000275850.1	0.643047	4.8309	2.45057	0.0144262	0.401723	-3.05516
ENSG00000252992.1	-0.887848	5.00004	-2.44989	0.0144535	0.401723	-3.05666
ENSG00000231367.4	0.322495	13.1452	2.44987	0.0144542	0.401723	-3.05671
ENSG00000164220.6	0.306812	16.872	2.44878	0.0144977	0.401723	-3.0591
ENSG00000117601.12	-0.345058	10.8499	-2.44822	0.01452	0.401723	-3.06032
ENSG00000235601.1	-0.648781	2.58466	-2.4477	0.0145411	0.401723	-3.06148
ENSG00000164761.7	0.273509	14.6966	2.44701	0.0145687	0.401723	-3.06299
ENSG00000281769.1	0.661667	7.47278	2.44686	0.0145746	0.401723	-3.06331
ENSG00000280543.1	0.341916	10.2784	2.44663	0.014584	0.401723	-3.06382
ENSG00000221413.1	0.965668	7.82964	2.44602	0.0146085	0.401985	-3.06516
ENSG00000278745.1	-0.423891	0.72082	-2.4439	0.0146941	0.402693	-3.06982
ENSG00000237428.1	0.279464	0.425539	2.44373	0.014701	0.402699	-3.07019
ENSG00000199715.1	-0.751182	2.51685	-2.44203	0.0147699	0.403465	-3.07391
ENSG00000270598.1	-0.87992	5.51524	-2.4416	0.0147877	0.403465	-3.07487
ENSG00000214290.6	0.292952	12.769	2.44156	0.014789	0.403465	-3.07494
ENSG00000228857.2	0.410215	11.6296	2.44101	0.0148117	0.403819	-3.07616
ENSG00000279647.1	-0.329958	0.561527	-2.44073	0.0148231	0.403819	-3.07677
ENSG00000272406.1	-0.728671	3.25281	-2.43984	0.0148595	0.403819	-3.07872
ENSG00000237432.2	0.759422	4.30547	2.43962	0.0148683	0.403819	-3.0792
ENSG00000226327.3	0.39981	10.5796	2.43879	0.0149024	0.404371	-3.08102
ENSG00000258531.2	0.863849	5.52265	2.43803	0.0149336	0.404756	-3.08268
ENSG00000260832.1	-0.308872	0.466993	-2.43799	0.0149353	0.404756	-3.08278
ENSG00000179826.6	0.74018	8.48211	2.43787	0.01494	0.404756	-3.08303
ENSG00000264012.1	-0.837023	5.28884	-2.43718	0.0149686	0.405125	-3.08455
ENSG00000231187.2	0.312791	11.9862	2.4357	0.0150296	0.405497	-3.08779
ENSG00000237070.1	0.618401	4.49349	2.43513	0.0150529	0.405497	-3.08901
ENSG00000267734.1	0.757694	4.31632	2.43474	0.0150692	0.405497	-3.08988
ENSG00000258631.2	0.634595	1.98678	2.43469	0.0150712	0.405497	-3.08998
ENSG00000211961.3	0.829644	11.3992	2.43443	0.015082	0.405497	-3.09055
ENSG00000179165.10	0.495468	8.00615	2.43434	0.0150859	0.405497	-3.09076
ENSG00000201563.1	0.966119	6.91793	2.43356	0.0151179	0.405497	-3.09244
ENSG00000252898.1	-0.676313	1.90173	-2.43309	0.0151375	0.405497	-3.09347
ENSG00000256008.2	0.591051	2.24423	2.43288	0.0151462	0.405497	-3.09393
ENSG00000268288.1	0.348334	12.1903	2.43268	0.0151545	0.405497	-3.09437
ENSG00000165805.8	0.515138	4.70034	2.4321	0.0151787	0.405497	-3.09564
ENSG00000228528.1	0.71561	3.20425	2.43172	0.0151946	0.405497	-3.09647
ENSG00000236154.1	-0.794231	5.04482	-2.4316	0.0151997	0.405497	-3.09673
ENSG00000205221.11	0.307938	13.1635	2.43152	0.0152031	0.405497	-3.09692
ENSG00000243025.1	0.70817	6.93682	2.43141	0.0152076	0.405497	-3.09715
ENSG00000280361.1	-0.666746	6.92557	-2.4311	0.0152207	0.405497	-3.09784
ENSG00000101197.11	-0.468579	10.7412	-2.43083	0.0152317	0.405497	-3.09841
ENSG00000013293.5	0.497065	4.86921	2.43026	0.0152555	0.405497	-3.09965
ENSG00000130234.9	0.508784	10.2289	2.42964	0.0152817	0.405497	-3.10102
ENSG00000228432.1	0.72346	3.39715	2.42961	0.0152828	0.405497	-3.10107
ENSG00000259591.1	0.737313	7.24479	2.42922	0.0152993	0.405497	-3.10193
ENSG00000122733.12	0.343597	10.0473	2.42903	0.0153072	0.405531	-3.10234
ENSG00000259496.2	-0.771729	4.409	-2.42842	0.0153329	0.405942	-3.10368
ENSG00000235836.1	-0.716352	2.9568	-2.42834	0.0153362	0.405942	-3.10385
ENSG00000262412.1	-0.628397	7.95916	-2.42764	0.0153657	0.406498	-3.10538
ENSG00000277984.1	-0.696046	8.22325	-2.42752	0.0153706	0.406498	-3.10563
ENSG00000234132.2	-0.484933	1.33353	-2.42641	0.0154177	0.406884	-3.10806
ENSG00000253701.2	0.768306	10.8009	2.42638	0.0154187	0.406884	-3.10811
ENSG00000237311.1	0.491614	1.35674	2.42638	0.015419	0.406884	-3.10813
ENSG00000207739.1	0.534375	1.17721	2.42622	0.0154256	0.406884	-3.10847
ENSG00000242692.1	-0.701875	8.44363	-2.42574	0.0154458	0.40724	-3.10951
ENSG00000197272.2	-0.299598	11.4185	-2.4254	0.0154602	0.407303	-3.11025
ENSG00000217447.1	0.77574	4.15298	2.42527	0.0154658	0.407303	-3.11054
ENSG00000166091.18	0.675364	7.06822	2.42475	0.0154877	0.407413	-3.11166
ENSG00000159958.4	0.288718	13.014	2.42455	0.0154963	0.407413	-3.1121
ENSG00000264853.1	0.611912	5.94339	2.42242	0.0155871	0.408773	-3.11675
ENSG00000198054.10	-0.875538	5.8759	-2.42125	0.0156367	0.409417	-3.11927
ENSG00000269332.4	-0.427661	1.29416	-2.42069	0.0156608	0.409751	-3.12049
ENSG00000259155.2	0.728301	7.81005	2.42056	0.0156664	0.409751	-3.12078
ENSG00000214318.3	0.791848	3.87325	2.42048	0.0156697	0.409751	-3.12095
ENSG00000077009.12	0.707157	3.96547	2.4201	0.015686	0.409895	-3.12178
ENSG00000145681.9	-0.437897	11.5673	-2.42004	0.0156888	0.409895	-3.12192
ENSG00000225690.1	0.425319	0.895345	2.41984	0.0156974	0.409942	-3.12235
ENSG00000232028.1	0.774561	4.33336	2.41913	0.0157277	0.410536	-3.12388
ENSG00000206841.1	-0.370852	0.517851	-2.41899	0.0157337	0.410536	-3.12419
ENSG00000223525.1	0.754576	4.75966	2.41879	0.0157426	0.410589	-3.12463
ENSG00000265501.1	0.718733	2.11058	2.41857	0.0157518	0.410653	-3.1251
ENSG00000263897.1	-0.405522	0.580451	-2.41752	0.015797	0.411654	-3.12738
ENSG00000242770.2	0.714277	3.3969	2.41704	0.0158179	0.411827	-3.12843
ENSG00000223946.1	0.892648	5.05902	2.4169	0.0158239	0.411827	-3.12873
ENSG00000240509.1	-0.433312	11.761	-2.41461	0.0159231	0.412984	-3.13369
ENSG00000162771.7	0.370093	0.902495	2.41439	0.0159329	0.412984	-3.13418
ENSG00000270665.1	0.605059	7.8759	2.41423	0.0159397	0.412984	-3.13452
ENSG00000060718.17	-0.362437	17.8515	-2.41409	0.0159458	0.412984	-3.13483
ENSG00000204978.2	-0.693032	6.65362	-2.41395	0.015952	0.412984	-3.13513
ENSG00000237851.1	0.816417	5.0723	2.41367	0.0159642	0.412984	-3.13574
ENSG00000199990.1	0.838383	3.26023	2.41333	0.0159788	0.412984	-3.13647
ENSG00000242952.1	0.368866	10.3862	2.41324	0.015983	0.412984	-3.13668
ENSG00000272263.1	0.319633	12.1503	2.41294	0.0159958	0.412984	-3.13731
ENSG00000254851.1	-0.873481	10.1584	-2.41236	0.0160213	0.412984	-3.13858
ENSG00000232166.1	0.633371	2.36	2.412	0.016037	0.412984	-3.13935
ENSG00000237373.1	0.791168	5.18874	2.41188	0.0160423	0.412984	-3.13962
ENSG00000134917.9	0.294113	12.0155	2.41182	0.0160448	0.412984	-3.13974
ENSG00000232173.2	0.449398	1.14188	2.4118	0.0160458	0.412984	-3.13979
ENSG00000207036.1	-0.625962	1.56321	-2.41156	0.0160561	0.412984	-3.1403
ENSG00000163734.4	0.423935	10.626	2.41067	0.0160951	0.413108	-3.14223
ENSG00000250256.1	-0.431645	0.954198	-2.41059	0.0160987	0.413108	-3.1424
ENSG00000228561.2	-0.726265	10.5023	-2.4101	0.0161201	0.413484	-3.14346
ENSG00000256164.1	0.492324	11.0751	2.40966	0.0161398	0.413633	-3.14443
ENSG00000249930.1	-0.821326	7.85452	-2.4095	0.0161465	0.413633	-3.14476
ENSG00000183960.7	0.467179	9.66647	2.4078	0.0162215	0.414792	-3.14844
ENSG00000208017.2	-0.767676	2.70454	-2.4077	0.016226	0.414792	-3.14866
ENSG00000271100.1	0.702282	2.30329	2.40725	0.016246	0.414951	-3.14963
ENSG00000223720.1	-0.460472	0.926659	-2.40648	0.0162799	0.415295	-3.15129
ENSG00000255968.1	0.342617	12.333	2.40647	0.0162805	0.415295	-3.15132
ENSG00000226117.1	0.803198	3.5954	2.40552	0.0163227	0.415508	-3.15338
ENSG00000281162.1	0.543961	7.49731	2.40529	0.0163327	0.415586	-3.15386
ENSG00000188822.7	0.448943	9.38297	2.40146	0.016504	0.418021	-3.16214
ENSG00000224944.1	0.416992	0.886932	2.40109	0.0165206	0.418146	-3.16294
ENSG00000278969.1	-0.623731	5.07753	-2.40088	0.0165301	0.418146	-3.16339
ENSG00000273036.2	0.571771	10.2058	2.39997	0.0165706	0.418821	-3.16533
ENSG00000275716.1	-0.329882	0.49608	-2.39961	0.016587	0.41906	-3.16612
ENSG00000255542.1	0.56923	1.75986	2.39929	0.0166014	0.41925	-3.16681
ENSG00000265529.1	-0.540643	1.26261	-2.39833	0.0166449	0.419647	-3.16888
ENSG00000229676.2	0.39467	10.8189	2.39668	0.0167193	0.420262	-3.17242
ENSG00000280777.1	0.60786	6.16817	2.39663	0.0167219	0.420262	-3.17254
ENSG00000279277.1	0.358801	10.2733	2.39656	0.0167248	0.420262	-3.17268
ENSG00000227017.1	0.539167	10.1242	2.39632	0.0167359	0.420262	-3.17321
ENSG00000137077.6	0.570394	16.0079	2.39625	0.0167388	0.420262	-3.17334
ENSG00000081277.10	0.413337	15.0804	2.3958	0.0167596	0.420301	-3.17433
ENSG00000188611.13	0.291652	10.951	2.39576	0.0167612	0.420301	-3.17441
ENSG00000242970.2	0.369425	12.1495	2.39441	0.0168225	0.421287	-3.1773
ENSG00000266445.1	-0.488614	10.1117	-2.39436	0.0168249	0.421287	-3.17742
ENSG00000260771.1	-0.753127	4.99884	-2.39429	0.0168283	0.421287	-3.17758
ENSG00000238241.1	0.5603	1.96729	2.3937	0.0168553	0.421788	-3.17885
ENSG00000239829.1	-0.656743	4.19005	-2.39349	0.0168647	0.421837	-3.17929
ENSG00000232874.1	-0.439169	11.9741	-2.39294	0.0168899	0.42187	-3.18047
ENSG00000206712.1	0.908189	8.91814	2.39256	0.0169071	0.421989	-3.18128
ENSG00000233723.6	0.412334	9.49784	2.39215	0.0169262	0.421989	-3.18217
ENSG00000254565.1	-0.570718	2.00076	-2.39188	0.0169383	0.422088	-3.18274
ENSG00000216588.7	-0.70366	7.66394	-2.39145	0.0169581	0.422088	-3.18367
ENSG00000234709.2	-0.280683	11.8402	-2.39087	0.0169847	0.422267	-3.18491
ENSG00000225282.1	0.605154	8.12081	2.39074	0.0169908	0.422267	-3.18519
ENSG00000217334.1	0.63786	2.62288	2.39033	0.0170099	0.422376	-3.18608
ENSG00000143867.6	0.348167	13.3707	2.39029	0.0170115	0.422376	-3.18616
ENSG00000221303.1	0.650216	1.85496	2.38968	0.0170396	0.422899	-3.18747
ENSG00000237009.2	0.774501	4.69463	2.38948	0.0170491	0.422961	-3.18791
ENSG00000280078.1	0.575929	4.23346	2.38906	0.0170684	0.423252	-3.1888
ENSG00000271930.1	0.477382	11.7699	2.38883	0.017079	0.423252	-3.1893
ENSG00000268993.1	0.279027	0.372035	2.38861	0.017089	0.423258	-3.18976
ENSG00000243290.1	0.719967	12.9955	2.38823	0.0171066	0.423346	-3.19058
ENSG00000250330.1	-0.803987	5.00785	-2.38755	0.0171381	0.423606	-3.19204
ENSG00000242797.3	-0.541991	8.57677	-2.38704	0.0171618	0.423895	-3.19313
ENSG00000277383.1	-0.308105	12.4758	-2.38622	0.0171999	0.423895	-3.19489
ENSG00000253519.1	0.650188	5.07179	2.38603	0.0172088	0.423895	-3.1953
ENSG00000101311.14	0.381444	12.6431	2.38589	0.0172154	0.423895	-3.1956
ENSG00000189325.6	0.616278	5.49238	2.3858	0.0172194	0.423895	-3.19578
ENSG00000225885.5	0.398713	9.7561	2.38579	0.0172199	0.423895	-3.19581
ENSG00000250961.1	0.786323	6.6486	2.38498	0.0172576	0.424524	-3.19754
ENSG00000041515.14	0.271627	10.4555	2.38487	0.0172627	0.424524	-3.19778
ENSG00000182013.16	0.263332	16.0348	2.38479	0.0172665	0.424524	-3.19795
ENSG00000204446.4	0.483438	8.40774	2.3845	0.0172799	0.424642	-3.19857
ENSG00000200360.1	-0.516185	1.11137	-2.38439	0.0172853	0.424642	-3.19881
ENSG00000280396.1	-0.555037	1.61177	-2.38356	0.0173239	0.424762	-3.20058
ENSG00000274252.1	0.516272	1.61171	2.38314	0.0173436	0.424762	-3.20148
ENSG00000169006.6	0.742528	5.49092	2.38215	0.0173902	0.425323	-3.20361
ENSG00000276063.1	-0.767751	5.13891	-2.38173	0.0174099	0.425323	-3.2045
ENSG00000221139.1	0.542641	1.19162	2.38141	0.0174249	0.425323	-3.20518
ENSG00000199023.2	-0.824504	9.88824	-2.38125	0.0174326	0.425323	-3.20554
ENSG00000228660.1	0.509286	1.45352	2.3806	0.0174629	0.425323	-3.20691
ENSG00000082293.11	0.577984	5.87807	2.38003	0.0174899	0.425323	-3.20813
ENSG00000235357.1	-0.597186	1.88755	-2.37972	0.0175045	0.425323	-3.20879
ENSG00000277918.1	-0.591721	1.4264	-2.37971	0.0175053	0.425323	-3.20883
ENSG00000270823.1	0.464746	8.20443	2.3796	0.0175104	0.425323	-3.20906
ENSG00000261842.1	0.438048	8.27308	2.37957	0.0175115	0.425323	-3.20911
ENSG00000251455.1	0.288758	10.3393	2.37956	0.017512	0.425323	-3.20913
ENSG00000181617.5	0.802111	14.9608	2.37932	0.0175235	0.425323	-3.20965
ENSG00000272866.1	0.586395	9.5445	2.37827	0.0175733	0.425323	-3.2119
ENSG00000274963.1	0.721789	9.96234	2.37704	0.0176315	0.42622	-3.21452
ENSG00000265087.1	-0.904797	4.64548	-2.37506	0.0177258	0.427216	-3.21874
ENSG00000279281.1	0.506252	9.29499	2.37499	0.0177292	0.427216	-3.21889
ENSG00000275179.1	0.73361	4.81642	2.37469	0.0177437	0.427397	-3.21954
ENSG00000181963.5	-0.404179	0.914863	-2.37385	0.0177839	0.427565	-3.22133
ENSG00000279361.1	0.686879	4.69553	2.37354	0.0177989	0.427704	-3.222
ENSG00000180042.4	0.448583	1.18268	2.37307	0.0178214	0.427746	-3.223
ENSG00000277156.1	0.482381	10.2686	2.37299	0.0178253	0.427746	-3.22317
ENSG00000270794.1	0.347818	0.57043	2.37254	0.0178469	0.427817	-3.22413
ENSG00000254455.1	-0.637602	2.28847	-2.37232	0.0178572	0.427817	-3.22459
ENSG00000259084.5	0.366107	0.993968	2.37226	0.0178602	0.427817	-3.22472
ENSG00000236310.1	-0.663726	2.54764	-2.37208	0.0178687	0.427852	-3.2251
ENSG00000259813.1	-0.592576	1.74167	-2.37178	0.0178831	0.428027	-3.22574
ENSG00000237887.1	0.743699	8.1811	2.37143	0.0179	0.428262	-3.22648
ENSG00000257696.1	-0.358544	13.0939	-2.37065	0.0179376	0.42841	-3.22815
ENSG00000109684.13	0.309442	9.97155	2.37042	0.0179488	0.42841	-3.22864
ENSG00000273434.1	0.529834	1.2785	2.37041	0.0179491	0.42841	-3.22865
ENSG00000227473.1	-0.299164	13.3867	-2.37013	0.017963	0.428414	-3.22926
ENSG00000273293.1	0.810755	9.2111	2.36967	0.0179853	0.428569	-3.23024
ENSG00000233764.1	0.525289	1.39853	2.36945	0.0179956	0.428569	-3.2307
ENSG00000233430.3	-0.588727	2.59266	-2.3691	0.0180127	0.428569	-3.23145
ENSG00000273550.1	0.270694	0.340669	2.36902	0.0180166	0.428569	-3.23162
ENSG00000241175.3	-0.765623	3.34751	-2.36897	0.0180191	0.428569	-3.23173
ENSG00000227640.2	0.5665	6.56811	2.3681	0.0180612	0.428687	-3.23358
ENSG00000235724.7	0.355925	9.60493	2.368	0.0180658	0.428687	-3.23378
ENSG00000158220.12	0.265096	11.2868	2.36759	0.0180859	0.428687	-3.23466
ENSG00000176076.7	0.502313	9.92101	2.36646	0.0181409	0.429105	-3.23706
ENSG00000266844.1	0.590561	4.94125	2.36638	0.018145	0.429105	-3.23724
ENSG00000249001.4	-0.589831	10.3489	-2.3661	0.0181587	0.429105	-3.23784
ENSG00000189299.6	-0.310571	0.529924	-2.36607	0.0181599	0.429105	-3.23789
ENSG00000248779.1	-1.04038	10.4643	-2.36575	0.0181756	0.429105	-3.23857
ENSG00000123584.7	-0.364045	0.638351	-2.36573	0.0181765	0.429105	-3.23861
ENSG00000224417.2	0.368476	0.88505	2.36445	0.0182391	0.429885	-3.24133
ENSG00000251629.5	-0.507611	1.62235	-2.36436	0.0182437	0.429885	-3.24153
ENSG00000237718.2	0.347973	10.9395	2.36329	0.018296	0.429885	-3.2438
ENSG00000253496.2	-0.717626	4.68248	-2.36313	0.0183036	0.429885	-3.24412
ENSG00000264879.2	-0.402022	0.747308	-2.3631	0.0183055	0.429885	-3.2442
ENSG00000249028.2	0.630182	4.48099	2.36304	0.0183084	0.429885	-3.24433
ENSG00000281041.1	0.449852	1.2918	2.36216	0.0183516	0.430506	-3.24619
ENSG00000239281.2	0.669472	2.02605	2.36191	0.0183639	0.430506	-3.24673
ENSG00000259909.1	-0.397026	0.798665	-2.36063	0.0184271	0.431236	-3.24944
ENSG00000276800.1	-0.466066	1.09936	-2.36043	0.018437	0.431236	-3.24986
ENSG00000249500.1	-0.548375	2.24662	-2.35998	0.0184592	0.431452	-3.25082
ENSG00000228526.2	-0.462262	11.2642	-2.35908	0.0185039	0.431863	-3.25273
ENSG00000237588.2	-0.402891	8.50537	-2.359	0.0185075	0.431863	-3.25288
ENSG00000234337.4	-0.32894	11.6554	-2.35879	0.0185183	0.431948	-3.25334
ENSG00000279297.1	-0.710754	3.39832	-2.35771	0.0185718	0.432696	-3.25562
ENSG00000267466.1	-0.496799	9.49893	-2.35713	0.0186007	0.432703	-3.25685
ENSG00000225046.2	0.303709	0.404564	2.35553	0.0186806	0.43282	-3.26024
ENSG00000207058.1	-0.55178	1.35119	-2.35544	0.0186852	0.43282	-3.26043
ENSG00000221520.1	0.809397	10.9379	2.35539	0.0186875	0.43282	-3.26053
ENSG00000245311.2	0.687833	3.45297	2.35453	0.0187306	0.433094	-3.26235
ENSG00000240121.1	0.615476	1.96699	2.35441	0.0187366	0.433094	-3.2626
ENSG00000241449.4	0.711594	5.4782	2.35414	0.01875	0.433094	-3.26317
ENSG00000124003.12	0.711708	6.27004	2.35398	0.0187582	0.433094	-3.26352
ENSG00000233705.5	0.467719	8.53538	2.35386	0.0187641	0.433094	-3.26377
ENSG00000254952.1	-0.79081	6.56123	-2.35382	0.0187664	0.433094	-3.26386
ENSG00000230040.1	-0.503054	1.3972	-2.35359	0.0187777	0.433154	-3.26434
ENSG00000243422.1	0.263908	13.7193	2.35293	0.0188109	0.433425	-3.26573
ENSG00000271710.1	0.520684	1.29562	2.35282	0.0188162	0.433425	-3.26596
ENSG00000234125.5	0.664711	4.49887	2.35236	0.0188395	0.433752	-3.26693
ENSG00000252896.1	-0.457605	0.835014	-2.35215	0.0188503	0.433788	-3.26739
ENSG00000258739.1	0.460792	1.24284	2.35167	0.0188743	0.433788	-3.26839
ENSG00000275027.1	0.91107	10.2563	2.35138	0.0188888	0.433788	-3.269
ENSG00000109321.9	0.38324	17.2559	2.35134	0.0188912	0.433788	-3.2691
ENSG00000244740.1	0.719304	3.54006	2.35016	0.0189507	0.434727	-3.27158
ENSG00000236090.2	-0.396592	11.8397	-2.3501	0.0189537	0.434727	-3.27171
ENSG00000276691.1	-0.437965	11.6421	-2.34905	0.0190071	0.435348	-3.27393
ENSG00000164488.10	0.510466	9.16808	2.34881	0.0190192	0.435348	-3.27443
ENSG00000230704.1	-0.269358	0.3508	-2.348	0.0190606	0.435692	-3.27615
ENSG00000226342.1	0.528945	8.86277	2.34748	0.0190869	0.435746	-3.27724
ENSG00000264045.1	-0.589258	1.53181	-2.34723	0.0190996	0.435746	-3.27776
ENSG00000213058.3	-0.756757	13.5077	-2.34722	0.0191004	0.435746	-3.2778
ENSG00000270906.1	0.303597	11.3582	2.34716	0.019103	0.435746	-3.27791
ENSG00000266491.1	-0.783052	3.19557	-2.34664	0.0191297	0.435891	-3.27901
ENSG00000235689.1	0.818553	4.33525	2.34566	0.0191799	0.43661	-3.28108
ENSG00000251726.1	0.661396	1.79215	2.34551	0.0191874	0.43661	-3.28139
ENSG00000226317.2	-0.400506	0.799299	-2.34517	0.0192047	0.436841	-3.2821
ENSG00000276436.1	-0.740031	4.31329	-2.34371	0.0192797	0.437723	-3.28517
ENSG00000233730.1	0.783131	4.42648	2.34289	0.019322	0.438518	-3.2869
ENSG00000043591.5	0.443234	11.0441	2.34186	0.0193752	0.439232	-3.28908
ENSG00000156269.4	0.592946	2.41166	2.34149	0.0193943	0.439279	-3.28985
ENSG00000236495.1	0.633038	2.30352	2.34109	0.0194152	0.439279	-3.2907
ENSG00000213090.2	0.437599	8.02736	2.34093	0.0194231	0.439279	-3.29103
ENSG00000233261.2	-0.676789	6.31568	-2.33999	0.019472	0.439862	-3.29301
ENSG00000259483.1	0.738241	4.12548	2.33976	0.0194837	0.439862	-3.29348
ENSG00000241186.6	0.468394	8.11847	2.33929	0.0195084	0.439862	-3.29448
ENSG00000239791.1	-0.525852	7.43686	-2.33875	0.0195363	0.44008	-3.29561
ENSG00000147117.7	0.476794	9.09456	2.338	0.0195751	0.440445	-3.29718
ENSG00000254862.4	0.517323	8.73762	2.33789	0.0195809	0.440445	-3.29741
ENSG00000200873.1	-0.901625	5.38774	-2.33786	0.0195828	0.440445	-3.29749
ENSG00000212293.1	0.706321	11.5478	2.33686	0.019635	0.440655	-3.29959
ENSG00000243508.1	0.715734	4.04679	2.33685	0.0196355	0.440655	-3.29961
ENSG00000223198.1	-0.5904	11.3184	-2.33655	0.0196509	0.440655	-3.30023
ENSG00000222501.1	0.853761	6.69623	2.33609	0.0196752	0.440655	-3.3012
ENSG00000243486.1	-0.417739	0.900108	-2.33588	0.0196863	0.440655	-3.30165
ENSG00000198153.8	0.727297	6.58719	2.33587	0.0196867	0.440655	-3.30166
ENSG00000243179.1	-0.626311	2.72645	-2.33585	0.0196874	0.440655	-3.30169
ENSG00000214518.3	-0.479906	1.3546	-2.33565	0.0196981	0.440655	-3.30212
ENSG00000251548.1	-0.683051	3.87246	-2.33497	0.0197337	0.44124	-3.30354
ENSG00000226970.2	-0.686464	9.68396	-2.33369	0.0198013	0.44226	-3.30624
ENSG00000226840.1	0.593106	2.82665	2.33335	0.0198189	0.442377	-3.30694
ENSG00000220884.2	0.667288	6.76887	2.33313	0.0198304	0.442377	-3.3074
ENSG00000275210.1	-0.625913	4.82486	-2.33288	0.0198436	0.442377	-3.30792
ENSG00000274353.1	-0.712273	2.61786	-2.33282	0.0198467	0.442377	-3.30805
ENSG00000204033.8	0.545584	2.6357	2.33275	0.0198504	0.442377	-3.30819
ENSG00000148965.7	0.676239	10.117	2.3325	0.0198635	0.442506	-3.30871
ENSG00000170688.4	0.643654	2.86801	2.33162	0.0199104	0.442812	-3.31057
ENSG00000272253.1	0.505336	1.10584	2.33158	0.0199123	0.442812	-3.31065
ENSG00000280189.1	-0.41679	1.29913	-2.33128	0.0199283	0.442812	-3.31128
ENSG00000229832.1	0.531822	10.8989	2.33123	0.0199306	0.442812	-3.31137
ENSG00000213070.3	-0.736847	6.01583	-2.33093	0.0199465	0.442812	-3.312
ENSG00000233492.1	0.308873	0.450949	2.33079	0.0199544	0.442812	-3.31231
ENSG00000235494.1	-0.558653	1.62348	-2.33072	0.0199578	0.442812	-3.31245
ENSG00000273342.1	0.767283	6.01117	2.3304	0.0199747	0.442851	-3.31312
ENSG00000240912.1	-0.669239	2.89077	-2.33004	0.0199937	0.442851	-3.31387
ENSG00000266643.1	-0.624435	13.3007	-2.32931	0.0200329	0.443169	-3.31541
ENSG00000236140.1	-0.745064	8.41732	-2.3289	0.0200544	0.443169	-3.31626
ENSG00000050628.19	0.279952	15.4615	2.32881	0.0200591	0.443169	-3.31644
ENSG00000264080.1	-0.631368	2.03595	-2.32863	0.0200687	0.443169	-3.31682
ENSG00000187987.8	0.412001	10.5088	2.32857	0.0200719	0.443169	-3.31695
ENSG00000262877.4	-0.305998	13.9667	-2.32849	0.0200764	0.443169	-3.31712
ENSG00000224885.1	0.425722	11.5338	2.32796	0.0201045	0.443465	-3.31822
ENSG00000226660.2	0.597465	11.9081	2.32603	0.0202079	0.444641	-3.32227
ENSG00000200164.1	0.938592	7.24025	2.3258	0.0202199	0.444641	-3.32274
ENSG00000270966.1	-0.779197	4.55735	-2.32549	0.0202365	0.444641	-3.32338
ENSG00000235768.1	-0.578757	3.29736	-2.3253	0.0202467	0.444641	-3.32378
ENSG00000004776.10	0.26645	15.9656	2.32527	0.0202484	0.444641	-3.32385
ENSG00000213252.3	0.623722	5.3236	2.32452	0.0202886	0.444706	-3.32541
ENSG00000188755.8	0.558727	3.00893	2.32446	0.0202922	0.444706	-3.32555
ENSG00000186960.9	-0.459921	1.55347	-2.32444	0.0202931	0.444706	-3.32558
ENSG00000207182.1	-0.275398	0.274785	-2.32277	0.020383	0.44605	-3.32907
ENSG00000235192.1	0.460858	11.6087	2.32228	0.0204096	0.44605	-3.3301
ENSG00000279812.1	-0.732712	10.8588	-2.3222	0.0204138	0.44605	-3.33026
ENSG00000226453.1	-0.408019	12.2816	-2.32214	0.0204171	0.44605	-3.33038
ENSG00000251609.2	-0.710423	6.11692	-2.32197	0.020426	0.44605	-3.33073
ENSG00000236257.1	-0.67716	6.11816	-2.32044	0.020509	0.446205	-3.33392
ENSG00000223923.1	0.456026	11.3964	2.31989	0.0205393	0.446355	-3.33508
ENSG00000223949.5	0.430342	9.14869	2.31974	0.0205471	0.446355	-3.33538
ENSG00000250682.4	-0.690836	3.21427	-2.31965	0.020552	0.446355	-3.33557
ENSG00000255730.3	-0.569059	6.01446	-2.31952	0.0205593	0.446355	-3.33585
ENSG00000132975.7	0.682895	7.67803	2.31943	0.0205642	0.446355	-3.33604
ENSG00000105605.6	-0.557063	2.99072	-2.31888	0.0205938	0.446424	-3.33717
ENSG00000179546.4	0.31943	12.0461	2.31849	0.0206151	0.446424	-3.33799
ENSG00000179066.7	0.525294	11.577	2.31774	0.0206563	0.4465	-3.33956
ENSG00000214144.3	-0.521125	7.25638	-2.31746	0.0206716	0.446529	-3.34014
ENSG00000238266.1	0.666866	7.14472	2.31663	0.0207168	0.446874	-3.34186
ENSG00000199833.1	-0.347915	0.477128	-2.31662	0.0207172	0.446874	-3.34188
ENSG00000233304.4	-0.336679	0.81323	-2.31623	0.0207389	0.447183	-3.3427
ENSG00000140015.18	0.488769	2.71318	2.3159	0.0207568	0.447411	-3.34338
ENSG00000271963.1	0.762182	5.29108	2.31542	0.0207828	0.447458	-3.34437
ENSG00000205056.8	0.440555	7.19254	2.31427	0.0208461	0.447749	-3.34676
ENSG00000130182.6	-0.556556	4.73084	-2.31427	0.0208465	0.447749	-3.34678
ENSG00000277991.3	0.279441	0.738649	2.31207	0.0209678	0.449361	-3.35135
ENSG00000150656.13	0.307578	8.5384	2.31202	0.0209706	0.449361	-3.35145
ENSG00000197616.10	0.564297	4.60184	2.31199	0.0209719	0.449361	-3.3515
ENSG00000202081.1	0.919753	7.11244	2.31195	0.0209741	0.449361	-3.35158
ENSG00000213293.4	0.299387	13.0868	2.31183	0.020981	0.449361	-3.35184
ENSG00000170323.7	0.44901	17.3618	2.31119	0.0210167	0.449402	-3.35318
ENSG00000168930.12	-0.308262	0.541189	-2.31115	0.0210188	0.449402	-3.35326
ENSG00000119866.19	0.3712	12.7129	2.31114	0.0210193	0.449402	-3.35328
ENSG00000224048.4	-0.443525	1.3158	-2.31108	0.0210226	0.449402	-3.3534
ENSG00000224478.1	0.734298	5.85722	2.30999	0.0210831	0.449477	-3.35566
ENSG00000274312.1	0.787063	6.50829	2.3098	0.0210938	0.449549	-3.35606
ENSG00000138315.11	0.307703	10.5787	2.30923	0.0211255	0.44984	-3.35724
ENSG00000229228.1	0.676944	9.55732	2.3092	0.021127	0.44984	-3.3573
ENSG00000225670.4	0.502257	9.54861	2.30894	0.0211416	0.449899	-3.35784
ENSG00000278266.1	0.348608	10.622	2.30882	0.0211483	0.449899	-3.35809
ENSG00000227421.1	0.694987	3.41269	2.30825	0.0211802	0.449899	-3.35928
ENSG00000109272.3	0.752761	4.00879	2.30797	0.0211954	0.449899	-3.35985
ENSG00000250599.1	0.369887	0.839192	2.30784	0.0212031	0.449899	-3.36013
ENSG00000205176.3	-0.270446	0.583832	-2.30761	0.021216	0.449899	-3.36061
ENSG00000277435.1	-0.619451	8.631	-2.30743	0.0212259	0.449899	-3.36098
ENSG00000253256.1	0.533126	1.66507	2.30653	0.0212763	0.450244	-3.36284
ENSG00000184811.3	0.694866	12.0386	2.30646	0.0212802	0.450244	-3.36298
ENSG00000264186.1	-0.548264	1.64129	-2.30629	0.0212894	0.450244	-3.36333
ENSG00000240268.5	0.406251	0.993942	2.30628	0.02129	0.450244	-3.36335
ENSG00000212207.1	0.773826	3.22543	2.30469	0.0213794	0.451044	-3.36665
ENSG00000188280.10	-0.644223	4.21824	-2.30461	0.021384	0.451044	-3.36681
ENSG00000235659.1	0.583884	2.04944	2.30456	0.0213867	0.451044	-3.36691
ENSG00000235416.1	-0.532484	1.80836	-2.30438	0.0213968	0.451044	-3.36728
ENSG00000279737.1	0.601553	1.95467	2.30412	0.0214114	0.451044	-3.36782
ENSG00000161973.9	-0.56899	7.04958	-2.30395	0.0214212	0.451044	-3.36818
ENSG00000266573.4	0.721417	5.75392	2.30393	0.0214224	0.451044	-3.36822
ENSG00000274549.1	-0.550148	1.49873	-2.30216	0.0215225	0.45242	-3.37189
ENSG00000201185.1	-0.691685	2.2951	-2.30206	0.0215278	0.45242	-3.37209
ENSG00000274395.1	-0.691071	8.08321	-2.30151	0.0215592	0.452824	-3.37323
ENSG00000266854.1	0.52894	1.26041	2.30126	0.0215734	0.452824	-3.37375
ENSG00000196993.7	0.595525	5.91883	2.30119	0.0215769	0.452824	-3.37388
ENSG00000229487.1	0.550617	12.6128	2.30089	0.0215943	0.452946	-3.37451
ENSG00000182601.6	0.713256	6.82315	2.30054	0.0216139	0.453128	-3.37523
ENSG00000273333.2	-0.608878	8.69589	-2.30021	0.0216326	0.45332	-3.37591
ENSG00000204362.5	-0.556761	3.68381	-2.2999	0.0216507	0.453332	-3.37656
ENSG00000261671.1	0.325238	12.207	2.29966	0.0216639	0.453332	-3.37704
ENSG00000221359.1	-0.344242	0.530821	-2.29966	0.0216641	0.453332	-3.37705
ENSG00000238964.1	0.613501	1.62993	2.2994	0.0216788	0.453332	-3.37758
ENSG00000232878.2	0.65132	4.83632	2.29931	0.0216843	0.453332	-3.37778
ENSG00000236118.1	0.410544	0.786983	2.29892	0.0217061	0.453332	-3.37857
ENSG00000084110.9	0.275516	10.2825	2.29855	0.0217274	0.453332	-3.37934
ENSG00000250697.1	-0.690707	4.64078	-2.29854	0.0217282	0.453332	-3.37937
ENSG00000163739.4	0.44109	12.8197	2.29816	0.0217494	0.453332	-3.38014
ENSG00000279140.1	-0.603882	11.4754	-2.29748	0.0217885	0.453332	-3.38155
ENSG00000275465.3	0.590448	2.68459	2.29734	0.0217967	0.453332	-3.38185
ENSG00000173930.8	0.317278	10.7739	2.29725	0.0218015	0.453332	-3.38202
ENSG00000196542.7	0.382302	15.4377	2.29714	0.0218079	0.453332	-3.38225
ENSG00000200281.1	0.284735	0.33176	2.29709	0.021811	0.453332	-3.38236
ENSG00000126583.9	-0.486676	7.60944	-2.29611	0.0218668	0.454024	-3.38437
ENSG00000210191.1	-0.926665	5.58403	-2.29582	0.0218837	0.454087	-3.38498
ENSG00000228358.4	-0.72033	4.2104	-2.29512	0.021924	0.454146	-3.38643
ENSG00000268104.2	0.598891	12.0465	2.29362	0.0220102	0.455373	-3.38951
ENSG00000157703.14	0.372101	10.7583	2.29349	0.0220176	0.455373	-3.38977
ENSG00000236434.2	0.551116	10.6915	2.29342	0.0220221	0.455373	-3.38993
ENSG00000072182.11	-0.350092	8.49847	-2.29311	0.0220395	0.455389	-3.39056
ENSG00000136574.16	-0.75819	6.44023	-2.29258	0.0220704	0.455389	-3.39165
ENSG00000262870.1	0.764947	4.33709	2.29185	0.0221127	0.455389	-3.39316
ENSG00000198384.8	0.603447	9.00051	2.29171	0.0221211	0.455389	-3.39346
ENSG00000234685.1	0.746273	9.0804	2.29163	0.0221257	0.455389	-3.39362
ENSG00000172005.9	0.344014	12.8715	2.2914	0.0221388	0.455389	-3.39409
ENSG00000200256.1	0.476309	0.941716	2.29058	0.0221861	0.455803	-3.39576
ENSG00000238934.1	-0.831781	8.88335	-2.28974	0.0222352	0.456346	-3.3975
ENSG00000148734.7	0.373469	8.92281	2.28956	0.0222457	0.456406	-3.39787
ENSG00000206596.1	-0.574107	1.53515	-2.28879	0.0222909	0.457062	-3.39946
ENSG00000100312.9	0.268603	10.6406	2.28868	0.022297	0.457062	-3.39968
ENSG00000186684.11	0.356871	10.7057	2.28857	0.0223036	0.457062	-3.39991
ENSG00000275332.1	0.744577	6.75552	2.28772	0.0223532	0.457147	-3.40166
ENSG00000199482.1	0.763945	3.09966	2.28769	0.0223549	0.457147	-3.40172
ENSG00000173208.3	0.270073	11.4781	2.2875	0.0223662	0.457147	-3.40211
ENSG00000266736.1	-0.632161	1.77423	-2.28699	0.022396	0.457147	-3.40316
ENSG00000256589.1	0.688189	5.13374	2.28645	0.0224277	0.457147	-3.40427
ENSG00000264324.1	0.278627	8.58231	2.28644	0.0224282	0.457147	-3.40429
ENSG00000228157.4	-0.584569	6.48982	-2.28628	0.0224378	0.457147	-3.40462
ENSG00000203886.4	-0.715337	7.99041	-2.28623	0.0224403	0.457147	-3.40471
ENSG00000116726.4	-0.407989	1.04576	-2.28604	0.0224514	0.457147	-3.4051
ENSG00000254321.1	0.626438	2.75158	2.28578	0.0224667	0.457147	-3.40564
ENSG00000237726.1	0.717863	4.41965	2.28572	0.0224702	0.457147	-3.40576
ENSG00000275647.1	0.559016	1.72052	2.28544	0.0224869	0.45721	-3.40634
ENSG00000224525.2	0.772357	5.86325	2.2854	0.0224893	0.45721	-3.40643
ENSG00000259200.1	-0.656999	7.24107	-2.28528	0.0224965	0.45721	-3.40668
ENSG00000276408.1	0.529638	9.65265	2.28424	0.0225573	0.457529	-3.40879
ENSG00000276845.1	0.62387	2.05273	2.28419	0.0225602	0.457529	-3.4089
ENSG00000163331.9	0.549523	11.0033	2.28414	0.0225635	0.457529	-3.40901
ENSG00000237572.1	0.274249	0.342553	2.28411	0.0225651	0.457529	-3.40907
ENSG00000170160.15	0.461973	7.99564	2.28391	0.022577	0.457615	-3.40948
ENSG00000163993.6	-0.399428	17.8905	-2.28307	0.0226264	0.457775	-3.4112
ENSG00000270264.1	-0.322118	11.8466	-2.28288	0.0226378	0.457775	-3.41159
ENSG00000231246.1	0.674798	9.16889	2.28265	0.0226516	0.4579	-3.41207
ENSG00000254240.1	0.657587	2.18549	2.28227	0.0226737	0.458194	-3.41284
ENSG00000226205.1	0.681246	6.73039	2.28177	0.0227036	0.458645	-3.41387
ENSG00000227788.1	0.588222	8.66966	2.28103	0.0227474	0.459156	-3.41538
ENSG00000276122.1	-0.67467	4.07705	-2.28054	0.0227765	0.45935	-3.41639
ENSG00000240441.1	0.619235	8.80833	2.27967	0.0228283	0.459957	-3.41817
ENSG00000263978.1	-0.408892	0.674686	-2.27965	0.0228294	0.459957	-3.41821
ENSG00000280113.1	-0.694976	3.91145	-2.2795	0.0228384	0.459985	-3.41852
ENSG00000240003.2	-0.500978	9.41653	-2.27924	0.0228541	0.459995	-3.41906
ENSG00000109158.9	0.457146	2.42843	2.27834	0.0229077	0.460614	-3.42089
ENSG00000249158.5	0.502452	10.7201	2.27784	0.0229373	0.460882	-3.42191
ENSG00000235081.1	0.640793	7.16703	2.27773	0.0229439	0.460882	-3.42213
ENSG00000236985.1	-0.552703	2.10816	-2.2774	0.0229639	0.460959	-3.42282
ENSG00000259710.1	0.759688	7.54562	2.27738	0.0229652	0.460959	-3.42286
ENSG00000260876.4	0.551929	7.20648	2.27706	0.0229841	0.460959	-3.42351
ENSG00000229923.2	0.267488	0.347408	2.27641	0.0230232	0.461255	-3.42484
ENSG00000231459.1	0.586779	5.12708	2.27614	0.0230396	0.461255	-3.4254
ENSG00000125337.15	0.304127	10.768	2.27606	0.0230441	0.461255	-3.42556
ENSG00000231181.1	0.282125	12.0547	2.27588	0.0230552	0.461255	-3.42593
ENSG00000224792.5	-0.283198	0.490493	-2.27555	0.023075	0.461255	-3.4266
ENSG00000218416.4	-0.398527	14.0715	-2.27475	0.0231233	0.462031	-3.42825
ENSG00000267731.1	0.280606	10.9102	2.27443	0.0231422	0.462256	-3.42889
ENSG00000275790.1	-0.343061	0.505297	-2.2742	0.023156	0.462378	-3.42935
ENSG00000259986.1	0.685169	5.06111	2.27335	0.0232076	0.462946	-3.4311
ENSG00000219146.1	0.572745	8.46884	2.2733	0.0232107	0.462946	-3.4312
ENSG00000274937.1	0.332244	0.655761	2.27323	0.0232151	0.462946	-3.43135
ENSG00000225486.1	-0.72038	3.94627	-2.27291	0.0232342	0.462995	-3.432
ENSG00000269933.1	0.507585	12.5507	2.27273	0.0232451	0.462995	-3.43237
ENSG00000236886.2	-0.724327	5.06443	-2.27272	0.0232458	0.462995	-3.43239
ENSG00000205502.3	0.319464	13.0757	2.27244	0.0232626	0.462995	-3.43296
ENSG00000268981.4	0.728628	5.80278	2.2723	0.0232711	0.462995	-3.43324
ENSG00000199497.1	-0.816972	4.21243	-2.27141	0.0233253	0.463311	-3.43507
ENSG00000237133.1	-0.300709	12.5234	-2.2711	0.023344	0.463415	-3.4357
ENSG00000280353.1	-0.385796	9.29313	-2.27094	0.0233535	0.463415	-3.43601
ENSG00000224953.1	0.541306	1.60218	2.27039	0.0233871	0.463475	-3.43714
ENSG00000150244.11	-0.354457	0.730053	-2.27039	0.0233872	0.463475	-3.43714
ENSG00000260811.1	-0.328984	0.622784	-2.2702	0.0233986	0.463492	-3.43753
ENSG00000266307.1	-0.82723	3.68589	-2.27012	0.0234034	0.463492	-3.43769
ENSG00000252955.1	0.428028	0.841268	2.26932	0.0234522	0.464156	-3.43932
ENSG00000214128.9	0.550414	9.80731	2.26886	0.0234803	0.464279	-3.44026
ENSG00000213613.2	0.274263	12.182	2.26865	0.0234929	0.464279	-3.44068
ENSG00000272646.1	0.555335	9.94118	2.26859	0.0234968	0.464279	-3.44081
ENSG00000179902.11	0.310837	12.4008	2.26819	0.0235212	0.46437	-3.44163
ENSG00000226891.5	0.270416	10.4646	2.26725	0.0235786	0.464984	-3.44354
ENSG00000255122.1	0.604701	12.1838	2.26641	0.0236305	0.465747	-3.44526
ENSG00000272573.4	-0.604336	7.96357	-2.26584	0.0236652	0.466084	-3.44641
ENSG00000229116.2	0.435983	10.1713	2.26475	0.0237325	0.466882	-3.44863
ENSG00000235097.1	-0.448457	1.594	-2.26442	0.0237529	0.46697	-3.44931
ENSG00000255537.1	0.519149	4.24741	2.26436	0.0237565	0.46697	-3.44943
ENSG00000251535.1	-0.696536	7.53822	-2.26362	0.0238019	0.467266	-3.45093
ENSG00000238033.1	0.497377	2.21559	2.26337	0.0238173	0.467266	-3.45143
ENSG00000259867.4	-0.335789	10.0385	-2.26337	0.0238176	0.467266	-3.45144
ENSG00000260957.1	-0.309126	0.539115	-2.26311	0.0238334	0.467407	-3.45196
ENSG00000276532.1	-0.383391	0.680345	-2.26213	0.0238941	0.467623	-3.45396
ENSG00000230312.2	0.683732	5.41818	2.26147	0.0239354	0.467623	-3.45531
ENSG00000254030.1	0.797917	4.77915	2.26131	0.0239455	0.467623	-3.45564
ENSG00000125363.13	-0.489685	1.36676	-2.26104	0.0239618	0.467623	-3.45617
ENSG00000164129.10	0.66544	9.72965	2.26076	0.0239794	0.467623	-3.45675
ENSG00000250929.2	-0.665605	3.19765	-2.26057	0.0239912	0.467623	-3.45713
ENSG00000227209.1	-0.444688	1.01558	-2.26047	0.0239976	0.467623	-3.45734
ENSG00000225976.5	-0.740786	3.76738	-2.26013	0.0240186	0.467623	-3.45803
ENSG00000231536.1	0.598529	2.66608	2.26002	0.0240252	0.467623	-3.45824
ENSG00000227803.2	0.721511	8.05344	2.25985	0.0240361	0.467623	-3.45859
ENSG00000232508.1	0.52522	1.68209	2.25983	0.0240375	0.467623	-3.45864
ENSG00000254602.1	0.310214	10.0948	2.25956	0.0240544	0.467623	-3.45919
ENSG00000207361.1	-0.879868	6.25607	-2.25946	0.0240603	0.467623	-3.45939
ENSG00000258960.1	0.697584	7.18243	2.25941	0.0240637	0.467623	-3.45949
ENSG00000275924.1	-0.506845	1.19981	-2.25934	0.0240681	0.467623	-3.45964
ENSG00000273112.1	-0.710613	4.74628	-2.25861	0.0241133	0.467832	-3.46111
ENSG00000197409.7	-0.337861	15.7783	-2.25803	0.0241499	0.46831	-3.4623
ENSG00000267740.4	0.462777	1.75658	2.25754	0.02418	0.46839	-3.46327
ENSG00000175728.3	-0.575053	5.09026	-2.25754	0.0241804	0.46839	-3.46328
ENSG00000279115.1	0.722882	4.78821	2.25749	0.0241835	0.46839	-3.46338
ENSG00000241439.1	0.811888	3.999	2.2574	0.024189	0.46839	-3.46356
ENSG00000279036.1	0.580503	5.56752	2.25722	0.0242005	0.46839	-3.46393
ENSG00000244197.3	0.284845	0.40471	2.25617	0.0242664	0.468467	-3.46607
ENSG00000160321.13	0.28098	11.0982	2.25545	0.0243117	0.468742	-3.46752
ENSG00000268799.2	-0.472754	1.15568	-2.25512	0.0243324	0.468993	-3.46819
ENSG00000229463.2	0.744944	5.9727	2.25444	0.0243751	0.469179	-3.46956
ENSG00000255050.1	-0.480326	10.0187	-2.2541	0.0243965	0.469179	-3.47025
ENSG00000216817.1	-0.446906	1.68129	-2.25338	0.0244423	0.469179	-3.47172
ENSG00000238082.1	-0.292581	11.3869	-2.25292	0.0244711	0.469179	-3.47264
ENSG00000266876.1	-0.616891	6.74375	-2.25278	0.0244801	0.469179	-3.47293
ENSG00000225741.1	0.350091	0.790439	2.25264	0.0244888	0.469179	-3.47321
ENSG00000162630.5	0.298753	10.3036	2.25259	0.0244924	0.469179	-3.47332
ENSG00000274591.1	0.776617	5.93825	2.25231	0.0245098	0.469179	-3.47388
ENSG00000271955.1	0.510492	1.44854	2.25228	0.0245115	0.469179	-3.47393
ENSG00000259028.1	0.321408	0.554134	2.25222	0.0245158	0.469179	-3.47407
ENSG00000201207.1	-0.436663	13.7333	-2.25149	0.0245621	0.469179	-3.47555
ENSG00000254694.1	0.557704	10.9371	2.25133	0.0245719	0.469179	-3.47586
ENSG00000260555.1	0.428604	8.27396	2.25132	0.0245723	0.469179	-3.47587
ENSG00000263740.2	-0.520139	11.8194	-2.25112	0.0245852	0.469179	-3.47628
ENSG00000268297.1	-0.729745	5.15783	-2.25105	0.0245898	0.469179	-3.47643
ENSG00000128218.7	0.352757	13.5051	2.25083	0.0246038	0.469179	-3.47687
ENSG00000276727.1	-0.695453	5.66664	-2.25058	0.0246195	0.469179	-3.47737
ENSG00000228331.2	0.605424	8.63286	2.25052	0.0246236	0.469179	-3.4775
ENSG00000277634.1	0.791696	3.49809	2.2502	0.0246436	0.469179	-3.47814
ENSG00000149328.13	0.28946	15.103	2.25015	0.0246471	0.469179	-3.47825
ENSG00000174156.12	-0.775707	7.30083	-2.25007	0.0246522	0.469179	-3.47841
ENSG00000238192.1	0.381832	0.762212	2.25002	0.0246551	0.469179	-3.4785
ENSG00000237560.4	0.719457	4.04903	2.24999	0.0246575	0.469179	-3.47858
ENSG00000271751.1	0.370052	11.7284	2.24994	0.0246601	0.469179	-3.47866
ENSG00000252569.1	0.871053	7.16938	2.24894	0.0247241	0.470069	-3.48069
ENSG00000254271.1	0.642851	10.4554	2.24885	0.0247302	0.470069	-3.48089
ENSG00000252827.1	-0.514217	1.49395	-2.24851	0.0247518	0.470331	-3.48157
ENSG00000181741.7	-0.655727	7.78555	-2.24785	0.0247938	0.470981	-3.48289
ENSG00000229315.5	-0.326181	0.647707	-2.24753	0.0248144	0.471211	-3.48354
ENSG00000207243.1	-0.392038	0.689475	-2.24651	0.0248798	0.471341	-3.4856
ENSG00000267204.1	0.336559	0.881845	2.24635	0.0248902	0.471341	-3.48593
ENSG00000249395.2	-0.767402	4.75653	-2.24621	0.0248992	0.471341	-3.48621
ENSG00000128040.9	0.517302	10.6404	2.2461	0.0249063	0.471341	-3.48644
ENSG00000229422.1	0.385898	12.6746	2.24605	0.0249092	0.471341	-3.48653
ENSG00000277653.1	-0.858079	6.75704	-2.24598	0.0249141	0.471341	-3.48668
ENSG00000252634.1	-0.710125	3.16419	-2.24575	0.0249288	0.471472	-3.48714
ENSG00000270071.1	0.783318	5.97655	2.24464	0.0249998	0.47163	-3.48937
ENSG00000229447.2	0.326366	13.0196	2.24461	0.0250017	0.47163	-3.48943
ENSG00000237928.4	0.40977	10.1743	2.24407	0.0250368	0.47163	-3.49053
ENSG00000265115.1	-0.46043	1.20525	-2.24402	0.0250403	0.47163	-3.49063
ENSG00000253782.1	-0.27096	0.392929	-2.24389	0.0250487	0.47163	-3.4909
ENSG00000256069.6	0.307457	9.40691	2.2438	0.0250541	0.47163	-3.49106
ENSG00000235772.1	0.358977	12.3461	2.24306	0.0251022	0.471937	-3.49257
ENSG00000226083.4	0.365895	0.997522	2.24264	0.0251292	0.471937	-3.49341
ENSG00000262995.1	0.516387	1.96961	2.24262	0.0251308	0.471937	-3.49346
ENSG00000253173.3	-0.73381	6.40344	-2.24241	0.025144	0.471937	-3.49387
ENSG00000185904.10	0.303968	12.8287	2.24187	0.0251791	0.471937	-3.49496
ENSG00000109705.7	-0.324189	12.1394	-2.24119	0.0252236	0.472126	-3.49634
ENSG00000279829.1	0.520768	2.00189	2.24115	0.0252262	0.472126	-3.49642
ENSG00000280684.1	0.867441	4.18478	2.24111	0.0252288	0.472126	-3.4965
ENSG00000252641.2	-0.770028	9.84541	-2.24087	0.0252439	0.472162	-3.49697
ENSG00000276128.1	0.539642	2.50596	2.24029	0.0252818	0.472534	-3.49814
ENSG00000188778.4	0.567211	6.02299	2.24011	0.0252936	0.472608	-3.4985
ENSG00000197176.6	0.327414	0.747881	2.23899	0.0253667	0.472956	-3.50076
ENSG00000211962.2	0.507741	16.5882	2.23851	0.0253979	0.473074	-3.50172
ENSG00000205307.9	-0.370481	10.3222	-2.23805	0.025428	0.473074	-3.50265
ENSG00000234493.1	0.81776	5.18316	2.23788	0.0254392	0.473135	-3.50299
ENSG00000278910.2	0.747597	6.82016	2.23764	0.0254546	0.473277	-3.50346
ENSG00000276135.1	0.597396	2.28703	2.23738	0.0254722	0.47329	-3.50401
ENSG00000221541.1	0.445685	0.912536	2.23701	0.0254964	0.473473	-3.50475
ENSG00000179869.13	0.500658	7.2691	2.23655	0.0255265	0.473545	-3.50567
ENSG00000265982.1	-0.618405	13.7004	-2.23611	0.0255555	0.473545	-3.50656
ENSG00000115297.10	-0.484481	8.31793	-2.2358	0.0255753	0.473545	-3.50716
ENSG00000254262.1	0.348534	0.687238	2.23505	0.025625	0.473545	-3.50868
ENSG00000250056.4	0.420495	9.98283	2.2344	0.0256677	0.473545	-3.50998
ENSG00000255282.5	0.404699	9.27713	2.23437	0.0256701	0.473545	-3.51005
ENSG00000239021.1	0.778924	3.83949	2.23388	0.0257019	0.473545	-3.51102
ENSG00000182632.13	0.620454	4.95511	2.23385	0.0257039	0.473545	-3.51108
ENSG00000246375.2	0.496633	9.68832	2.23368	0.0257156	0.473616	-3.51144
ENSG00000182048.10	-0.288946	9.54395	-2.2327	0.0257801	0.474145	-3.5134
ENSG00000263199.1	0.294919	0.477139	2.23253	0.0257913	0.474145	-3.51373
ENSG00000256660.4	-0.507204	6.7496	-2.2321	0.0258197	0.474522	-3.51459
ENSG00000201441.1	-0.76621	3.58361	-2.23081	0.0259057	0.475241	-3.51719
ENSG00000279996.1	0.556995	2.7742	2.2305	0.0259261	0.475241	-3.51781
ENSG00000235578.1	-0.717703	3.73317	-2.23031	0.0259391	0.475241	-3.5182
ENSG00000252760.1	-0.281241	0.337275	-2.23029	0.0259401	0.475241	-3.51823
ENSG00000229466.1	-0.325465	0.562324	-2.22998	0.0259609	0.475241	-3.51886
ENSG00000279109.1	-0.819013	3.87416	-2.22963	0.0259839	0.475438	-3.51955
ENSG00000254140.1	-0.739004	7.50998	-2.22946	0.0259953	0.475438	-3.51989
ENSG00000157322.15	-0.419551	7.20021	-2.229	0.0260259	0.475747	-3.52081
ENSG00000218754.4	0.590789	2.53074	2.22782	0.0261052	0.475936	-3.52318
ENSG00000187812.11	-0.3415	0.854856	-2.22776	0.0261091	0.475936	-3.5233
ENSG00000230239.1	-0.48297	1.52269	-2.22721	0.0261458	0.475985	-3.5244
ENSG00000070985.12	-0.527279	7.0574	-2.22713	0.0261511	0.475985	-3.52456
ENSG00000198555.7	-0.543351	2.94804	-2.22682	0.0261717	0.476046	-3.52517
ENSG00000251409.1	-0.737608	5.37791	-2.22674	0.0261776	0.476046	-3.52534
ENSG00000260186.4	0.526074	7.43472	2.22658	0.0261884	0.476069	-3.52567
ENSG00000188848.14	0.49769	6.52414	2.22648	0.0261951	0.476069	-3.52587
ENSG00000213244.3	-0.734056	4.77162	-2.22524	0.0262782	0.476532	-3.52834
ENSG00000279384.1	0.352291	12.1681	2.22488	0.0263023	0.476532	-3.52906
ENSG00000279011.1	-0.314607	0.486122	-2.22465	0.0263181	0.476532	-3.52953
ENSG00000263985.1	-0.730799	2.91948	-2.22464	0.0263188	0.476532	-3.52955
ENSG00000199872.1	0.816366	4.03982	2.22442	0.0263338	0.476532	-3.52999
ENSG00000215704.8	0.436631	9.21653	2.2235	0.0263954	0.477059	-3.53181
ENSG00000119121.20	0.324671	9.76786	2.2229	0.0264362	0.477059	-3.53302
ENSG00000269584.1	-0.64758	3.25225	-2.22272	0.0264482	0.477059	-3.53338
ENSG00000165443.10	0.33852	9.70894	2.22255	0.0264596	0.477059	-3.53371
ENSG00000244115.1	-0.544664	2.71541	-2.22251	0.0264625	0.477059	-3.5338
ENSG00000266605.1	-0.634495	2.83356	-2.22164	0.0265216	0.477415	-3.53554
ENSG00000237595.3	-0.49433	9.19501	-2.22163	0.026522	0.477415	-3.53555
ENSG00000265258.1	-0.476571	1.01772	-2.22152	0.0265296	0.477415	-3.53577
ENSG00000101746.14	0.559913	8.01704	2.22129	0.0265454	0.477415	-3.53624
ENSG00000115648.12	-0.311342	19.124	-2.22118	0.0265526	0.477415	-3.53645
ENSG00000131738.8	0.563202	2.49647	2.22117	0.0265533	0.477415	-3.53647
ENSG00000106809.9	0.345877	15.7236	2.22085	0.0265753	0.477438	-3.53712
ENSG00000237666.2	0.457462	1.28883	2.22061	0.0265918	0.477438	-3.5376
ENSG00000271992.1	0.263367	12.6635	2.22057	0.0265941	0.477438	-3.53767
ENSG00000278592.1	-0.772619	4.40974	-2.22031	0.026612	0.477618	-3.53819
ENSG00000255226.1	0.523022	1.8186	2.21986	0.0266422	0.477864	-3.53908
ENSG00000256971.1	-0.458314	1.0903	-2.21912	0.0266927	0.477864	-3.54055
ENSG00000205038.10	0.362523	8.27182	2.21911	0.0266935	0.477864	-3.54058
ENSG00000200879.1	-0.514084	14.2945	-2.21897	0.0267032	0.477864	-3.54086
ENSG00000279917.1	0.441434	8.18804	2.21895	0.0267047	0.477864	-3.54091
ENSG00000272328.1	-0.674386	2.97172	-2.21877	0.0267166	0.477935	-3.54125
ENSG00000281182.1	0.698314	2.39891	2.21826	0.026752	0.478144	-3.54229
ENSG00000255308.1	-0.716491	5.94214	-2.21788	0.0267775	0.478177	-3.54303
ENSG00000228423.2	0.731202	3.92612	2.217	0.0268382	0.478678	-3.5448
ENSG00000145777.13	0.396223	9.79709	2.21683	0.0268499	0.478678	-3.54514
ENSG00000246792.2	0.450346	7.86501	2.21671	0.0268577	0.478678	-3.54536
ENSG00000269419.1	0.551861	1.5138	2.21532	0.0269531	0.479106	-3.54813
ENSG00000230866.1	-0.29113	0.454897	-2.21485	0.0269853	0.4792	-3.54906
ENSG00000242405.2	-0.655167	7.95925	-2.21466	0.0269984	0.479248	-3.54944
ENSG00000222724.1	0.741207	3.50289	2.21419	0.0270311	0.479248	-3.55038
ENSG00000251112.2	-0.295976	0.470551	-2.21417	0.0270327	0.479248	-3.55043
ENSG00000219870.2	0.43403	1.01288	2.214	0.0270446	0.479248	-3.55077
ENSG00000166869.2	0.667115	4.76616	2.21358	0.0270735	0.479248	-3.5516
ENSG00000254054.2	-0.686509	6.86637	-2.2133	0.0270927	0.479248	-3.55216
ENSG00000130513.6	-0.291645	16.5735	-2.21321	0.027099	0.479248	-3.55234
ENSG00000158125.8	0.297219	13.566	2.21281	0.0271265	0.479295	-3.55313
ENSG00000211645.2	0.629614	11.1016	2.21255	0.0271448	0.479295	-3.55365
ENSG00000221867.7	-0.880799	4.19207	-2.21226	0.0271644	0.479295	-3.55422
ENSG00000258121.1	-0.517395	1.81095	-2.21189	0.02719	0.479295	-3.55495
ENSG00000224445.2	-0.584782	2.23072	-2.21172	0.0272017	0.479295	-3.55529
ENSG00000249604.1	0.520481	5.81171	2.21171	0.0272025	0.479295	-3.55531
ENSG00000235079.1	0.430208	10.1943	2.21157	0.0272126	0.479295	-3.5556
ENSG00000150625.15	0.416451	10.0428	2.21145	0.0272205	0.479295	-3.55583
ENSG00000243955.4	0.650306	11.1757	2.21054	0.0272841	0.480135	-3.55765
ENSG00000273172.1	0.584021	7.83458	2.2103	0.0273005	0.480144	-3.55811
ENSG00000211655.3	0.689889	13.6345	2.21012	0.0273129	0.480188	-3.55847
ENSG00000224092.1	0.302641	0.535559	2.20945	0.0273597	0.480188	-3.5598
ENSG00000188958.8	0.31233	9.04207	2.20924	0.0273745	0.480188	-3.56022
ENSG00000226762.1	0.605512	2.27618	2.20873	0.0274104	0.480188	-3.56125
ENSG00000272549.1	0.481938	7.23198	2.20868	0.0274132	0.480188	-3.56133
ENSG00000215457.5	-0.673243	4.45885	-2.20866	0.0274153	0.480188	-3.56138
ENSG00000214772.2	0.453457	10.8273	2.20863	0.027417	0.480188	-3.56143
ENSG00000235256.1	-0.395634	1.17976	-2.20844	0.02743	0.480188	-3.5618
ENSG00000187959.8	0.309903	11.0092	2.20818	0.0274488	0.480377	-3.56234
ENSG00000152092.14	0.379538	9.9363	2.208	0.0274611	0.480427	-3.56268
ENSG00000267051.1	0.31438	0.583563	2.20755	0.0274926	0.480689	-3.56358
ENSG00000229269.1	0.526894	1.3996	2.20732	0.0275089	0.480689	-3.56404
ENSG00000256582.1	0.700688	7.17143	2.20568	0.0276234	0.481761	-3.56728
ENSG00000198569.8	-0.313671	10.9537	-2.20542	0.0276422	0.481798	-3.56781
ENSG00000270487.1	-0.703786	2.79531	-2.20499	0.0276726	0.481798	-3.56866
ENSG00000233847.1	0.698189	7.8878	2.20484	0.0276829	0.481798	-3.56895
ENSG00000167588.11	0.362066	14.6048	2.20481	0.0276851	0.481798	-3.56902
ENSG00000234717.1	0.284881	0.457457	2.20448	0.0277082	0.481798	-3.56967
ENSG00000207815.1	0.854312	4.7849	2.20426	0.0277236	0.481841	-3.5701
ENSG00000225128.1	-0.28162	0.453362	-2.20396	0.0277451	0.482059	-3.5707
ENSG00000157211.10	-0.5328	5.04133	-2.20355	0.0277734	0.482153	-3.5715
ENSG00000255966.1	-0.433705	11.2949	-2.20311	0.0278048	0.482178	-3.57238
ENSG00000231560.1	-0.501217	6.14938	-2.20308	0.0278069	0.482178	-3.57244
ENSG00000279841.1	0.362865	9.48161	2.2028	0.0278265	0.482178	-3.57298
ENSG00000227468.4	-0.576514	2.20088	-2.20241	0.0278541	0.482178	-3.57376
ENSG00000250815.1	0.685727	4.57887	2.20232	0.0278608	0.482178	-3.57394
ENSG00000253855.1	0.416441	1.0712	2.20207	0.0278782	0.482178	-3.57443
ENSG00000261467.2	0.52975	3.3164	2.20177	0.0278995	0.482178	-3.57502
ENSG00000237863.2	0.690736	5.82707	2.20148	0.0279204	0.482178	-3.57561
ENSG00000238952.1	0.76447	3.57118	2.20136	0.0279286	0.482178	-3.57584
ENSG00000228694.1	0.284834	0.462717	2.2012	0.02794	0.482178	-3.57615
ENSG00000225231.1	-0.685206	4.60092	-2.20106	0.0279503	0.482178	-3.57644
ENSG00000235390.4	-0.411919	1.08791	-2.20042	0.0279957	0.482411	-3.57771
ENSG00000235323.2	0.5084	1.55918	2.20011	0.028018	0.482429	-3.57832
ENSG00000244021.4	0.375549	11.3534	2.20007	0.0280207	0.482429	-3.5784
ENSG00000157152.15	0.268883	12.2281	2.19978	0.0280413	0.48246	-3.57897
ENSG00000274559.2	-0.434635	1.13977	-2.1995	0.0280607	0.48246	-3.57951
ENSG00000252332.1	0.885944	6.29202	2.19934	0.0280721	0.482483	-3.57983
ENSG00000198099.7	0.605937	6.74363	2.19924	0.0280796	0.482483	-3.58004
ENSG00000247402.2	-0.521658	1.5499	-2.1986	0.0281256	0.482998	-3.58131
ENSG00000253821.1	-0.728855	4.53716	-2.19837	0.0281419	0.483115	-3.58176
ENSG00000211878.1	-0.724185	2.64278	-2.19797	0.0281699	0.483115	-3.58254
ENSG00000235371.1	-0.538411	6.03106	-2.19782	0.0281811	0.483115	-3.58285
ENSG00000229503.1	0.296233	12.1183	2.19743	0.0282091	0.483115	-3.58362
ENSG00000251775.1	0.66927	11.0396	2.19731	0.0282174	0.483115	-3.58385
ENSG00000255002.1	-0.622084	4.57845	-2.19727	0.0282202	0.483115	-3.58393
ENSG00000254521.5	-0.463819	10.3141	-2.19628	0.028291	0.483707	-3.58587
ENSG00000278665.1	-0.683769	6.57796	-2.1961	0.0283039	0.483726	-3.58623
ENSG00000272701.2	0.305118	10.0154	2.19565	0.0283364	0.484062	-3.58712
ENSG00000273123.1	0.455466	10.7234	2.19544	0.0283519	0.484062	-3.58755
ENSG00000201649.1	0.601591	1.75834	2.19452	0.028418	0.484657	-3.58936
ENSG00000256222.2	0.440068	9.13514	2.194	0.0284554	0.484657	-3.59038
ENSG00000201733.1	0.459324	1.082	2.1937	0.0284769	0.484657	-3.59097
ENSG00000260447.1	-0.681439	6.31424	-2.19343	0.0284966	0.484657	-3.59151
ENSG00000267990.1	-0.7217	6.21225	-2.19319	0.0285136	0.484657	-3.59198
ENSG00000275092.1	-0.539458	9.42033	-2.19304	0.0285247	0.484657	-3.59228
ENSG00000266556.1	0.328851	0.482819	2.19297	0.0285294	0.484657	-3.59241
ENSG00000270972.1	0.673155	8.61373	2.19297	0.0285298	0.484657	-3.59242
ENSG00000012223.11	0.477601	19.1198	2.19279	0.0285427	0.484657	-3.59277
ENSG00000228950.1	-0.614145	11.0117	-2.19228	0.0285792	0.484878	-3.59376
ENSG00000162896.5	0.479256	14.7963	2.19213	0.0285903	0.484878	-3.59407
ENSG00000235332.2	0.587812	7.40662	2.19188	0.0286088	0.484878	-3.59457
ENSG00000144681.9	0.284789	12.5739	2.19161	0.0286279	0.484878	-3.59509
ENSG00000255670.1	0.442601	11.6315	2.19134	0.0286478	0.484878	-3.59563
ENSG00000256612.6	-0.609009	15.9784	-2.19132	0.0286493	0.484878	-3.59567
ENSG00000259113.1	0.596992	9.30226	2.19128	0.0286523	0.484878	-3.59575
ENSG00000227602.1	0.445142	1.15781	2.1907	0.0286943	0.484878	-3.59689
ENSG00000281039.1	-0.671318	6.20879	-2.18996	0.0287476	0.484878	-3.59833
ENSG00000258181.1	0.39181	11.7862	2.18968	0.0287684	0.484878	-3.5989
ENSG00000222849.1	-0.859492	5.59765	-2.18954	0.0287786	0.484878	-3.59917
ENSG00000260614.1	0.758093	6.24587	2.1895	0.0287812	0.484878	-3.59924
ENSG00000230695.1	-0.821764	5.39871	-2.18931	0.0287951	0.484878	-3.59962
ENSG00000130822.14	-0.322823	11.966	-2.18928	0.0287973	0.484878	-3.59968
ENSG00000265657.1	0.799051	3.93928	2.18919	0.0288038	0.484878	-3.59985
ENSG00000277223.1	-0.503408	1.48452	-2.18919	0.0288042	0.484878	-3.59987
ENSG00000214794.4	-0.55701	2.83926	-2.18903	0.0288159	0.48494	-3.60018
ENSG00000254639.1	-0.682916	5.16774	-2.18884	0.0288294	0.484969	-3.60054
ENSG00000223572.8	0.364737	13.761	2.18856	0.0288497	0.484969	-3.60109
ENSG00000280727.1	-0.661052	11.289	-2.18779	0.028906	0.485265	-3.60261
ENSG00000230501.1	0.679441	5.53991	2.18641	0.0290074	0.486268	-3.60533
ENSG00000126545.12	0.773963	5.13941	2.1857	0.0290589	0.486806	-3.60671
ENSG00000280027.1	0.467636	12.5727	2.18548	0.0290756	0.48682	-3.60716
ENSG00000116032.5	-0.33738	9.5644	-2.18488	0.0291194	0.4872	-3.60833
ENSG00000160856.19	0.372752	11.415	2.18416	0.0291723	0.487681	-3.60974
ENSG00000256004.1	0.439154	1.18088	2.18361	0.0292127	0.487932	-3.61081
ENSG00000242244.1	0.723568	4.6372	2.18341	0.029228	0.487932	-3.61122
ENSG00000189052.6	-0.481934	1.54429	-2.18317	0.0292455	0.487932	-3.61169
ENSG00000229352.1	-0.737293	6.16657	-2.18312	0.0292494	0.487932	-3.61179
ENSG00000280226.1	-0.36277	0.680036	-2.18296	0.029261	0.487932	-3.6121
ENSG00000256072.1	0.624458	2.96192	2.18256	0.0292903	0.487932	-3.61288
ENSG00000281046.1	0.695035	3.74742	2.18233	0.0293078	0.487932	-3.61334
ENSG00000261581.1	-0.455118	1.46895	-2.18213	0.0293221	0.487932	-3.61372
ENSG00000214381.4	0.441136	1.51701	2.18212	0.0293228	0.487932	-3.61374
ENSG00000235914.1	0.55018	2.58569	2.1821	0.0293245	0.487932	-3.61378
ENSG00000243836.4	0.288917	12.5734	2.18064	0.0294329	0.488995	-3.61665
ENSG00000101210.9	-0.41703	18.1631	-2.18061	0.0294347	0.488995	-3.6167
ENSG00000199933.1	0.729887	11.3571	2.17981	0.0294946	0.489388	-3.61828
ENSG00000273957.1	0.490651	1.69481	2.17971	0.0295022	0.489388	-3.61848
ENSG00000245954.5	0.412844	10.733	2.17935	0.0295284	0.489388	-3.61917
ENSG00000223039.1	0.405452	0.836904	2.17916	0.0295426	0.489388	-3.61954
ENSG00000275097.1	0.528493	10.3321	2.1791	0.0295472	0.489388	-3.61966
ENSG00000167634.11	0.489664	8.64843	2.17888	0.0295634	0.489388	-3.62009
ENSG00000209042.1	0.803571	10.0577	2.17882	0.0295678	0.489388	-3.6202
ENSG00000182732.15	0.321799	10.2623	2.17874	0.0295738	0.489388	-3.62036
ENSG00000228976.1	-0.683816	3.17756	-2.17847	0.0295941	0.489456	-3.6209
ENSG00000261816.1	-0.61997	2.86802	-2.17727	0.0296835	0.49005	-3.62324
ENSG00000248449.2	0.380827	9.0812	2.17724	0.0296864	0.49005	-3.62331
ENSG00000057468.6	0.321435	9.66709	2.17723	0.0296867	0.49005	-3.62332
ENSG00000180772.6	0.554173	2.64928	2.17646	0.0297445	0.490869	-3.62483
ENSG00000146618.3	-0.377288	0.931221	-2.17608	0.0297729	0.491039	-3.62558
ENSG00000257844.1	-0.263097	0.430965	-2.17595	0.0297828	0.491039	-3.62583
ENSG00000265445.1	-0.744646	6.01884	-2.17535	0.0298278	0.491501	-3.62701
ENSG00000221716.1	-0.27733	15.1794	-2.17506	0.0298496	0.491666	-3.62758
ENSG00000221174.1	0.719989	3.05512	2.17468	0.0298781	0.491816	-3.62831
ENSG00000266524.2	0.397355	11.8029	2.17414	0.0299191	0.491816	-3.62938
ENSG00000259477.1	0.335187	0.741659	2.17405	0.0299254	0.491816	-3.62954
ENSG00000271952.1	-0.754776	6.93336	-2.17381	0.0299437	0.491816	-3.63002
ENSG00000278530.3	0.477637	10.6342	2.17299	0.0300058	0.492627	-3.63163
ENSG00000216754.2	0.41652	1.20375	2.17262	0.0300333	0.49271	-3.63234
ENSG00000237435.7	0.425962	1.43006	2.17226	0.0300605	0.49274	-3.63304
ENSG00000228143.2	-0.528479	2.05102	-2.17129	0.0301338	0.493278	-3.63493
ENSG00000197658.8	-0.606542	3.52812	-2.17051	0.0301933	0.493736	-3.63646
ENSG00000230251.1	0.625242	2.97185	2.17048	0.0301958	0.493736	-3.63653
ENSG00000228085.1	0.667022	2.80574	2.17007	0.0302263	0.494102	-3.63731
ENSG00000232682.2	0.352943	10.7356	2.16996	0.0302351	0.494113	-3.63754
ENSG00000175344.15	0.315067	8.66087	2.16965	0.0302588	0.494232	-3.63815
ENSG00000238109.1	0.449835	9.06016	2.16923	0.03029	0.494264	-3.63895
ENSG00000207295.1	-0.788357	4.3411	-2.16916	0.0302956	0.494264	-3.63909
ENSG00000273274.1	0.384241	7.11101	2.16902	0.0303066	0.494264	-3.63937
ENSG00000240954.1	0.418202	9.79341	2.16875	0.030327	0.494264	-3.63989
ENSG00000277975.1	-0.69845	4.22926	-2.16867	0.0303327	0.494264	-3.64004
ENSG00000176882.5	0.423904	1.0778	2.16818	0.0303706	0.494264	-3.64101
ENSG00000132744.6	0.407864	12.5588	2.16792	0.03039	0.494373	-3.64151
ENSG00000134762.15	0.429068	13.9429	2.16778	0.0304012	0.494423	-3.64179
ENSG00000213393.5	0.667696	3.28387	2.16673	0.0304814	0.494894	-3.64383
ENSG00000269976.1	-0.409827	11.5332	-2.16667	0.0304858	0.494894	-3.64395
ENSG00000137561.4	0.430975	11.2773	2.16643	0.0305039	0.494894	-3.64441
ENSG00000212695.5	0.438595	10.5828	2.16608	0.0305307	0.495063	-3.64509
ENSG00000213088.8	0.430888	16.2009	2.16579	0.0305532	0.495074	-3.64566
ENSG00000252692.1	0.328603	0.466945	2.16576	0.0305554	0.495074	-3.64572
ENSG00000249022.1	0.519588	1.82827	2.16573	0.0305575	0.495074	-3.64577
ENSG00000267670.1	0.739482	4.60507	2.16564	0.0305644	0.495074	-3.64594
ENSG00000280485.1	0.435693	1.03573	2.16537	0.0305854	0.495074	-3.64648
ENSG00000240888.1	0.428938	1.06085	2.16504	0.0306104	0.495294	-3.64711
ENSG00000249887.1	-0.28329	0.40427	-2.16413	0.0306808	0.495861	-3.64889
ENSG00000175779.1	-0.593383	5.24707	-2.16407	0.0306856	0.495861	-3.64902
ENSG00000214866.6	0.543047	2.7827	2.16365	0.0307174	0.496081	-3.64982
ENSG00000159212.11	0.412546	16.1218	2.16351	0.0307285	0.496081	-3.6501
ENSG00000213661.3	0.672352	5.96963	2.16345	0.0307329	0.496081	-3.65021
ENSG00000165682.13	-0.461173	7.08459	-2.16312	0.0307588	0.496111	-3.65086
ENSG00000125815.7	-0.59135	2.57028	-2.16277	0.0307853	0.496111	-3.65153
ENSG00000238288.1	0.66098	3.31986	2.16267	0.0307934	0.496111	-3.65174
ENSG00000207830.1	0.772073	3.53535	2.16255	0.0308027	0.496111	-3.65197
ENSG00000236095.1	0.489254	9.67173	2.16247	0.0308085	0.496111	-3.65212
ENSG00000182333.13	0.606777	3.72626	2.16204	0.0308414	0.49628	-3.65294
ENSG00000231301.1	0.583683	2.59328	2.16203	0.0308424	0.49628	-3.65297
ENSG00000273295.1	0.559634	9.50392	2.16185	0.0308567	0.49628	-3.65333
ENSG00000116745.6	0.576468	5.67745	2.16174	0.0308646	0.49628	-3.65353
ENSG00000237917.1	-0.687294	7.19093	-2.16163	0.0308735	0.49628	-3.65375
ENSG00000248854.1	-0.597971	4.44831	-2.16111	0.0309139	0.496421	-3.65477
ENSG00000261614.1	0.575213	7.23223	2.16072	0.0309443	0.496447	-3.65553
ENSG00000237729.2	0.279568	13.1439	2.16045	0.0309647	0.496573	-3.65604
ENSG00000197322.3	-0.529951	3.36095	-2.1604	0.0309686	0.496573	-3.65614
ENSG00000254620.1	0.73446	7.15332	2.15992	0.031006	0.496683	-3.65707
ENSG00000250884.1	0.371522	0.903072	2.15988	0.0310088	0.496683	-3.65714
ENSG00000229331.1	0.720484	5.33781	2.1592	0.0310623	0.497051	-3.65848
ENSG00000270980.1	-0.736262	5.51805	-2.15912	0.0310683	0.497051	-3.65863
ENSG00000162006.8	-0.616052	8.1527	-2.15874	0.0310975	0.497058	-3.65936
ENSG00000144331.17	0.372596	13.0704	2.15861	0.0311081	0.497089	-3.65962
ENSG00000214787.7	-0.289945	11.4209	-2.15802	0.0311536	0.497192	-3.66075
ENSG00000247970.2	0.440427	9.5371	2.15728	0.0312112	0.497661	-3.66219
ENSG00000069482.6	0.369327	13.5049	2.15699	0.0312339	0.497661	-3.66275
ENSG00000248394.1	0.63106	6.93583	2.15677	0.031251	0.497672	-3.66318
ENSG00000237090.1	-0.537153	2.69704	-2.15647	0.0312748	0.497919	-3.66376
ENSG00000255091.1	-0.769686	8.74766	-2.15573	0.0313329	0.498323	-3.6652
ENSG00000198251.7	-0.878048	8.42311	-2.15518	0.0313758	0.498871	-3.66626
ENSG00000221719.1	-0.303165	0.441135	-2.15402	0.0314673	0.499624	-3.66852
ENSG00000171209.3	0.829969	4.61304	2.15365	0.0314962	0.499864	-3.66923
ENSG00000243953.1	0.617485	2.78295	2.15346	0.0315112	0.499972	-3.6696
ENSG00000230164.1	-0.588629	3.20204	-2.1533	0.0315235	0.500035	-3.6699
ENSG00000227139.1	0.537456	1.95478	2.15316	0.0315346	0.50008	-3.67017
ENSG00000223969.4	0.373614	12.3613	2.15261	0.0315782	0.50061	-3.67125
ENSG00000253182.1	-0.741737	8.28576	-2.15243	0.0315926	0.50061	-3.6716
ENSG00000171402.13	0.60375	2.68537	2.15237	0.0315969	0.50061	-3.67171
ENSG00000188933.13	0.49236	8.92838	2.15223	0.031608	0.50061	-3.67198
ENSG00000207369.1	0.733624	3.32192	2.15195	0.0316303	0.50068	-3.67253
ENSG00000205456.10	0.562665	6.70506	2.15164	0.0316547	0.500795	-3.67312
ENSG00000242882.1	0.598715	7.14205	2.15154	0.0316625	0.500795	-3.67331
ENSG00000264016.2	0.339156	10.9977	2.15116	0.0316928	0.501012	-3.67405
ENSG00000227972.1	-0.559799	5.95857	-2.15068	0.0317305	0.501477	-3.67497
ENSG00000274092.1	-0.462878	10.5621	-2.15056	0.0317398	0.501477	-3.6752
ENSG00000229567.1	0.421583	12.5565	2.15037	0.031755	0.501477	-3.67557
ENSG00000232172.1	0.680263	6.30856	2.15016	0.0317719	0.501477	-3.67598
ENSG00000275709.1	-0.411492	10.8745	-2.14977	0.0318029	0.50163	-3.67674
ENSG00000180347.12	0.561992	7.89475	2.1497	0.0318083	0.50163	-3.67687
ENSG00000264004.1	-0.537153	1.45444	-2.14962	0.0318148	0.50163	-3.67703
ENSG00000188383.8	0.398469	10.9447	2.149	0.031864	0.502259	-3.67823
ENSG00000178965.12	0.481959	10.4029	2.1488	0.0318796	0.502259	-3.6786
ENSG00000273153.1	0.69744	8.93197	2.14827	0.0319218	0.502761	-3.67963
ENSG00000168348.3	-0.54219	4.74172	-2.1479	0.0319516	0.502917	-3.68035
ENSG00000256705.3	0.53051	9.34063	2.14786	0.0319546	0.502917	-3.68043
ENSG00000275613.1	0.729081	5.23365	2.1477	0.0319675	0.502955	-3.68074
ENSG00000231039.2	0.637025	3.50439	2.14758	0.0319771	0.502955	-3.68097
ENSG00000221356.1	0.536703	1.44117	2.14702	0.0320215	0.502964	-3.68205
ENSG00000251139.2	0.704665	6.16633	2.14688	0.0320324	0.502964	-3.68231
ENSG00000199739.1	-0.353279	0.626348	-2.14662	0.0320536	0.503165	-3.68282
ENSG00000229677.1	0.460593	10.808	2.14614	0.0320918	0.50328	-3.68374
ENSG00000273138.1	0.570086	10.6216	2.14605	0.0320992	0.50328	-3.68392
ENSG00000238758.1	-0.809584	3.94333	-2.14597	0.0321057	0.50328	-3.68408
ENSG00000264837.1	-0.343061	0.674344	-2.14586	0.0321139	0.50328	-3.68428
ENSG00000250345.2	0.587063	3.04934	2.14584	0.0321157	0.50328	-3.68432
ENSG00000227192.1	0.369469	11.6318	2.14436	0.0322342	0.50391	-3.68717
ENSG00000250386.1	-0.36429	0.756978	-2.1442	0.0322471	0.50391	-3.68748
ENSG00000236318.1	-0.701486	8.64361	-2.14394	0.0322685	0.504014	-3.68799
ENSG00000279456.1	0.365216	11.3391	2.14345	0.0323077	0.504014	-3.68893
ENSG00000225123.2	0.263696	0.369375	2.14324	0.0323243	0.504014	-3.68933
ENSG00000250015.1	0.539858	12.7304	2.14266	0.0323715	0.504134	-3.69046
ENSG00000279745.1	0.642094	2.82069	2.14174	0.032445	0.504631	-3.69222
ENSG00000215472.8	0.578132	4.826	2.14171	0.0324479	0.504631	-3.69229
ENSG00000148123.13	0.559878	8.77337	2.14161	0.0324556	0.504631	-3.69247
ENSG00000265574.1	0.647547	7.54904	2.14107	0.0324992	0.504919	-3.69351
ENSG00000233581.1	0.567206	2.3695	2.14078	0.0325231	0.505069	-3.69408
ENSG00000197921.5	-0.423319	9.56359	-2.14075	0.0325256	0.505069	-3.69414
ENSG00000224149.1	-0.446426	1.66146	-2.14023	0.0325675	0.505511	-3.69513
ENSG00000269873.1	-0.642788	9.22244	-2.13987	0.0325969	0.505511	-3.69583
ENSG00000221970.1	0.62669	4.81637	2.13979	0.0326033	0.505511	-3.69598
ENSG00000257456.1	0.733274	4.77331	2.13959	0.0326191	0.505511	-3.69636
ENSG00000278054.1	0.490009	1.38121	2.13932	0.0326415	0.505511	-3.69689
ENSG00000229781.1	0.61102	5.29177	2.13912	0.0326572	0.505511	-3.69726
ENSG00000253121.1	0.633616	3.57488	2.13892	0.0326736	0.505511	-3.69765
ENSG00000126950.7	0.283429	11.8547	2.13887	0.0326778	0.505511	-3.69775
ENSG00000252003.1	0.656936	2.29134	2.13879	0.0326839	0.505511	-3.69789
ENSG00000220924.4	-0.676263	4.74521	-2.13863	0.0326974	0.505511	-3.69821
ENSG00000187569.2	0.428921	1.33705	2.13855	0.032704	0.505511	-3.69837
ENSG00000171954.11	0.399166	14.0673	2.13846	0.0327113	0.505511	-3.69854
ENSG00000224114.1	-0.419405	13.4102	-2.13844	0.0327128	0.505511	-3.69858
ENSG00000278281.1	0.830402	10.4693	2.13801	0.0327474	0.505648	-3.69939
ENSG00000234019.1	0.587835	2.72999	2.13774	0.0327696	0.505648	-3.69992
ENSG00000258546.1	-0.593603	3.48871	-2.13756	0.0327846	0.505648	-3.70027
ENSG00000163735.6	0.516698	9.88165	2.13752	0.0327874	0.505648	-3.70034
ENSG00000280440.1	0.624621	2.79735	2.13724	0.0328103	0.505648	-3.70088
ENSG00000234148.2	0.328842	0.714483	2.1357	0.032936	0.506759	-3.70384
ENSG00000255776.1	0.596745	3.35337	2.1354	0.0329604	0.506856	-3.70441
ENSG00000227361.1	0.513846	10.8715	2.135	0.0329931	0.506861	-3.70518
ENSG00000243871.3	0.72215	5.67948	2.1349	0.0330013	0.506861	-3.70537
ENSG00000254486.1	-0.502234	3.3399	-2.13454	0.0330312	0.506978	-3.70607
ENSG00000174326.10	0.276793	12.3782	2.13444	0.0330392	0.506978	-3.70626
ENSG00000200893.1	0.74568	3.72767	2.13422	0.0330575	0.506978	-3.70668
ENSG00000213157.3	0.679227	6.81312	2.13417	0.0330611	0.506978	-3.70677
ENSG00000260678.1	-0.716473	6.86202	-2.13341	0.0331241	0.506978	-3.70824
ENSG00000223985.1	0.683423	3.38478	2.13333	0.0331304	0.506978	-3.70839
ENSG00000230375.1	0.288739	0.533225	2.13326	0.0331364	0.506978	-3.70853
ENSG00000256737.1	0.582679	4.3361	2.13319	0.0331418	0.506978	-3.70865
ENSG00000264226.1	0.654748	2.41024	2.13299	0.033158	0.506978	-3.70903
ENSG00000222570.1	0.315801	0.495026	2.13297	0.0331598	0.506978	-3.70907
ENSG00000228241.1	-0.626868	2.69972	-2.13239	0.0332079	0.507169	-3.71019
ENSG00000146151.11	0.391659	11.3052	2.13236	0.0332098	0.507169	-3.71024
ENSG00000227705.1	0.666522	3.61422	2.13224	0.0332201	0.507169	-3.71048
ENSG00000281790.1	-0.524924	1.49515	-2.13211	0.033231	0.507169	-3.71073
ENSG00000234819.1	-0.815478	5.63265	-2.13182	0.033255	0.507407	-3.71129
ENSG00000246022.2	0.613364	5.6062	2.13105	0.0333179	0.507854	-3.71275
ENSG00000279416.1	0.608003	3.84993	2.13091	0.0333299	0.50791	-3.71303
ENSG00000206075.12	0.420631	14.8327	2.13038	0.0333736	0.508192	-3.71404
ENSG00000259384.5	0.632994	5.23948	2.13006	0.0334004	0.508341	-3.71466
ENSG00000273890.1	-0.539866	9.84353	-2.12967	0.0334327	0.508451	-3.71541
ENSG00000228072.1	0.345754	0.738901	2.12933	0.0334607	0.508748	-3.71606
ENSG00000259333.1	0.294173	0.431741	2.12854	0.0335264	0.509363	-3.71757
ENSG00000162409.9	0.28745	14.3228	2.12824	0.0335513	0.509433	-3.71815
ENSG00000234995.1	0.601115	3.12849	2.12818	0.0335562	0.509433	-3.71826
ENSG00000200903.1	-0.343056	0.529547	-2.12795	0.0335746	0.509506	-3.71868
ENSG00000278044.1	0.571185	2.25063	2.1274	0.0336208	0.51003	-3.71975
ENSG00000242971.3	0.749741	7.68929	2.1265	0.0336956	0.510729	-3.72146
ENSG00000256720.1	0.641409	8.65124	2.12636	0.0337075	0.510729	-3.72174
ENSG00000228086.1	0.672354	4.15634	2.12617	0.0337234	0.510729	-3.7221
ENSG00000084674.12	0.425515	6.77193	2.12614	0.0337257	0.510729	-3.72215
ENSG00000270512.1	-0.51584	1.88475	-2.12602	0.033736	0.510729	-3.72239
ENSG00000266304.1	-0.668241	9.64888	-2.12577	0.0337564	0.510805	-3.72285
ENSG00000229948.2	0.607248	3.52568	2.12519	0.0338055	0.511114	-3.72398
ENSG00000248279.4	-0.421352	1.44655	-2.1251	0.0338128	0.511114	-3.72414
ENSG00000275186.1	0.745264	5.00313	2.12489	0.0338302	0.511114	-3.72454
ENSG00000222614.1	0.730675	3.51198	2.12453	0.0338605	0.511114	-3.72523
ENSG00000244671.3	-0.741171	5.4431	-2.1244	0.0338715	0.511114	-3.72549
ENSG00000236213.1	0.582799	10.2517	2.12429	0.0338805	0.511114	-3.72569
ENSG00000272282.1	0.289725	12.0063	2.12399	0.0339056	0.511163	-3.72626
ENSG00000162460.6	-0.656121	6.0454	-2.12384	0.0339184	0.511163	-3.72655
ENSG00000267273.1	0.647987	6.26569	2.12283	0.0340032	0.511638	-3.72848
ENSG00000197889.8	0.312562	11.0723	2.12263	0.0340197	0.511638	-3.72886
ENSG00000211898.6	0.500884	14.017	2.12239	0.0340398	0.511638	-3.72931
ENSG00000265641.1	-0.49351	1.16628	-2.12217	0.0340581	0.511785	-3.72973
ENSG00000269505.2	0.321396	0.739496	2.12198	0.0340747	0.511857	-3.73011
ENSG00000124253.10	0.543455	9.7893	2.12145	0.0341193	0.511857	-3.73111
ENSG00000253214.1	-0.445499	9.38977	-2.12138	0.0341247	0.511857	-3.73124
ENSG00000102970.9	0.329028	13.849	2.12134	0.0341285	0.511857	-3.73132
ENSG00000255692.1	0.695529	6.00129	2.12089	0.0341663	0.511874	-3.73218
ENSG00000250576.1	-0.400007	0.97315	-2.12024	0.0342215	0.512208	-3.73342
ENSG00000249948.5	0.598911	6.47858	2.1199	0.0342496	0.512302	-3.73406
ENSG00000261143.1	-0.316878	8.95925	-2.11986	0.0342534	0.512302	-3.73414
ENSG00000254761.1	-0.658788	3.58674	-2.11913	0.0343149	0.51267	-3.73553
ENSG00000279741.1	0.547555	11.6037	2.119	0.0343257	0.51267	-3.73577
ENSG00000266671.3	-0.416922	0.776739	-2.11864	0.0343564	0.512954	-3.73646
ENSG00000232943.1	-0.418981	1.12715	-2.11823	0.0343916	0.513042	-3.73725
ENSG00000134545.12	0.344814	10.5838	2.11817	0.0343962	0.513042	-3.73735
ENSG00000154611.13	0.605573	6.01545	2.11748	0.0344553	0.513417	-3.73868
ENSG00000134489.6	-0.331119	8.2805	-2.11669	0.0345227	0.514168	-3.74019
ENSG00000256879.1	-0.467447	1.43228	-2.11593	0.0345869	0.514765	-3.74162
ENSG00000169509.5	-0.570453	2.02144	-2.11578	0.0345998	0.514765	-3.74191
ENSG00000201944.1	0.742935	9.78322	2.11531	0.0346403	0.514765	-3.74281
ENSG00000229312.2	0.765872	5.39614	2.11517	0.034652	0.514765	-3.74307
ENSG00000254979.4	0.329533	9.99885	2.11487	0.0346774	0.514913	-3.74364
ENSG00000234211.2	-0.54341	2.6113	-2.11455	0.034705	0.514913	-3.74425
ENSG00000131050.9	-0.666984	3.97255	-2.11342	0.0348017	0.515746	-3.7464
ENSG00000196071.3	0.64247	6.32216	2.11335	0.0348077	0.515746	-3.74653
ENSG00000251632.1	-0.52759	6.03811	-2.11244	0.0348855	0.516166	-3.74825
ENSG00000258611.2	0.668779	4.9371	2.1116	0.034958	0.516626	-3.74986
ENSG00000275212.1	-0.596186	2.75003	-2.11151	0.0349661	0.516626	-3.75004
ENSG00000155816.18	0.32733	9.08094	2.1114	0.034975	0.516626	-3.75023
ENSG00000196557.9	-0.283168	15.1694	-2.11137	0.0349781	0.516626	-3.7503
ENSG00000229091.2	-0.424077	10.3113	-2.11119	0.0349933	0.516676	-3.75064
ENSG00000184613.9	0.324117	15.4712	2.11113	0.0349986	0.516676	-3.75075
ENSG00000234810.1	0.5621	5.4396	2.11057	0.0350467	0.516831	-3.75181
ENSG00000201178.1	0.496195	1.28141	2.11051	0.035052	0.516831	-3.75193
ENSG00000233910.1	0.289174	0.533436	2.10958	0.0351324	0.516831	-3.75369
ENSG00000237964.3	0.323538	0.732516	2.10952	0.0351372	0.516831	-3.7538
ENSG00000279707.1	0.685646	5.37096	2.10941	0.0351472	0.516831	-3.75402
ENSG00000232900.1	-0.365441	0.98225	-2.1094	0.0351473	0.516831	-3.75402
ENSG00000275640.1	-0.797818	4.29657	-2.10929	0.0351568	0.516831	-3.75423
ENSG00000267001.1	0.344761	0.785838	2.10876	0.0352029	0.517052	-3.75524
ENSG00000250711.1	0.511028	1.75546	2.10875	0.0352036	0.517052	-3.75526
ENSG00000259550.2	0.373735	0.998039	2.10854	0.0352219	0.517195	-3.75566
ENSG00000212037.1	-0.563131	1.59946	-2.10844	0.0352307	0.517198	-3.75585
ENSG00000250694.1	0.268425	0.44023	2.1078	0.0352864	0.517542	-3.75707
ENSG00000270302.1	0.614264	2.99029	2.1077	0.0352947	0.517542	-3.75725
ENSG00000231368.1	0.451812	1.55887	2.10708	0.035349	0.517935	-3.75843
ENSG00000251296.1	-0.371504	0.889835	-2.10707	0.0353494	0.517935	-3.75844
ENSG00000213842.2	-0.454593	9.15122	-2.10597	0.0354454	0.518623	-3.76053
ENSG00000200742.1	0.840239	7.73686	2.10594	0.0354478	0.518623	-3.76059
ENSG00000256050.2	-0.380459	11.1271	-2.10541	0.0354944	0.518791	-3.7616
ENSG00000231013.1	0.585087	5.8462	2.10473	0.0355536	0.519041	-3.76288
ENSG00000172548.13	0.327649	10.6315	2.1045	0.0355733	0.519095	-3.76331
ENSG00000251010.1	0.472661	1.66632	2.10439	0.035583	0.519095	-3.76352
ENSG00000275547.1	0.625663	2.88567	2.10417	0.0356022	0.519249	-3.76394
ENSG00000272566.1	0.741055	5.16505	2.10284	0.035719	0.520357	-3.76646
ENSG00000249109.1	-0.54497	3.23044	-2.10185	0.0358057	0.520357	-3.76833
ENSG00000243220.1	0.370919	0.939597	2.10177	0.0358126	0.520357	-3.76848
ENSG00000237353.5	0.535781	4.72534	2.10164	0.0358239	0.520357	-3.76872
ENSG00000224865.6	-0.335073	0.846922	-2.10163	0.0358246	0.520357	-3.76874
ENSG00000214190.2	0.662732	6.09869	2.10135	0.0358498	0.520357	-3.76928
ENSG00000274628.3	-0.327088	1.33294	-2.10109	0.0358726	0.520357	-3.76977
ENSG00000231150.4	0.626264	4.72488	2.10087	0.0358918	0.520357	-3.77018
ENSG00000105467.7	-0.320809	11.2652	-2.10044	0.0359295	0.520357	-3.77099
ENSG00000277914.1	-0.49492	2.4215	-2.10027	0.0359442	0.520357	-3.7713
ENSG00000163377.13	0.610593	6.22396	2.10017	0.0359534	0.520357	-3.7715
ENSG00000189375.9	0.399188	1.65655	2.09989	0.0359783	0.520357	-3.77203
ENSG00000227175.1	-0.590678	2.49005	-2.09986	0.0359811	0.520357	-3.77209
ENSG00000255892.1	0.463296	1.43747	2.09954	0.0360089	0.520357	-3.77269
ENSG00000236739.3	-0.672637	5.72311	-2.09951	0.036012	0.520357	-3.77275
ENSG00000281394.1	0.789784	5.33114	2.09868	0.0360848	0.520989	-3.77431
ENSG00000277764.1	0.831001	7.51845	2.0985	0.0361005	0.520989	-3.77464
ENSG00000214676.4	0.688994	5.60457	2.09797	0.0361476	0.521544	-3.77565
ENSG00000266780.1	0.482576	1.23019	2.09751	0.0361887	0.521764	-3.77652
ENSG00000103723.11	0.277663	12.5525	2.09724	0.0362121	0.521889	-3.77702
ENSG00000144821.8	0.289121	8.90543	2.09722	0.0362146	0.521889	-3.77708
ENSG00000214641.3	0.594547	2.81358	2.09696	0.0362376	0.52198	-3.77756
ENSG00000234022.1	-0.590786	2.70425	-2.09657	0.0362722	0.52198	-3.7783
ENSG00000258737.1	-0.557897	2.11421	-2.0963	0.0362961	0.52198	-3.77881
ENSG00000237289.8	0.364461	13.6869	2.09614	0.0363097	0.52198	-3.7791
ENSG00000251221.1	0.643386	8.00454	2.09608	0.0363151	0.52198	-3.77921
ENSG00000279405.1	0.746236	6.55226	2.09598	0.036324	0.52198	-3.7794
ENSG00000212899.2	-0.65088	3.16437	-2.09592	0.0363295	0.52198	-3.77951
ENSG00000166948.8	0.303092	0.757462	2.09585	0.0363356	0.52198	-3.77964
ENSG00000259307.1	-0.589177	2.89778	-2.09581	0.0363395	0.52198	-3.77973
ENSG00000226063.1	0.462391	1.44418	2.0958	0.0363399	0.52198	-3.77974
ENSG00000264589.1	0.73794	9.89507	2.09575	0.0363445	0.52198	-3.77983
ENSG00000197641.10	0.574177	3.17938	2.09559	0.0363589	0.52198	-3.78014
ENSG00000243338.3	-0.329184	0.579894	-2.0954	0.0363763	0.52198	-3.78051
ENSG00000244414.5	0.581689	4.4469	2.09415	0.0364875	0.522807	-3.78286
ENSG00000134571.9	-0.344465	8.24609	-2.09411	0.0364905	0.522807	-3.78292
ENSG00000227817.4	-0.425923	1.59215	-2.094	0.0365003	0.522807	-3.78313
ENSG00000178193.5	-0.605352	3.82117	-2.0939	0.0365099	0.522807	-3.78333
ENSG00000272139.1	0.519197	1.86019	2.09354	0.0365422	0.522807	-3.78401
ENSG00000164532.10	0.733528	6.28958	2.0931	0.0365815	0.522807	-3.78484
ENSG00000271519.1	-0.309954	0.981277	-2.09263	0.0366235	0.522807	-3.78572
ENSG00000239323.1	0.652553	5.73167	2.0926	0.0366262	0.522807	-3.78578
ENSG00000253983.2	-0.409394	9.87084	-2.09202	0.0366776	0.522807	-3.78686
ENSG00000244144.1	-0.685919	6.41685	-2.09127	0.0367451	0.522807	-3.78827
ENSG00000225815.2	-0.311854	0.682351	-2.09123	0.0367487	0.522807	-3.78835
ENSG00000207339.1	-0.363566	0.690222	-2.09113	0.0367581	0.522807	-3.78854
ENSG00000227868.5	0.621111	7.40164	2.09104	0.0367658	0.522807	-3.7887
ENSG00000257513.6	-0.583771	7.42815	-2.09099	0.0367699	0.522807	-3.78879
ENSG00000186081.10	0.467021	17.3172	2.09096	0.0367734	0.522807	-3.78886
ENSG00000244378.1	0.536937	5.22018	2.09084	0.0367839	0.522807	-3.78908
ENSG00000278509.1	0.684794	3.05667	2.09064	0.0368016	0.522807	-3.78945
[truncated: 477 more rows]

## Sheet: COAD
genesymbol	logFC	AveExpr	t	P.Value	adj.P.Val	B
ENSG00000226088.1	-2.64098	8.54547	-5.42475	9.64292e-08	0.00583233	5.96985
ENSG00000271288.1	-2.28576	2.5289	-5.20244	3.03359e-07	0.00917404	5.089
ENSG00000253936.1	-2.63489	10.694	-4.76981	2.51924e-06	0.0507905	3.46633
ENSG00000259548.1	-2.2801	4.60244	-4.46312	1.02982e-05	0.115799	2.39124
ENSG00000250583.1	0.893316	0.44768	4.43858	1.14874e-05	0.115799	2.30798
ENSG00000229484.1	-2.06831	3.3662	-4.38058	1.4844e-05	0.127425	2.1128
ENSG00000215472.8	-1.78233	3.19608	-4.3516	1.68543e-05	0.127425	2.01616
ENSG00000259303.5	-1.91272	2.58859	-4.16989	3.67832e-05	0.207012	1.42333
ENSG00000260091.1	-1.28335	12.419	-4.14837	4.02703e-05	0.207012	1.35465
ENSG00000222880.1	1.20801	0.8958	4.14733	4.04474e-05	0.207012	1.35132
ENSG00000253755.1	-1.00795	17.2312	-4.1203	4.5295e-05	0.207012	1.26553
ENSG00000235663.1	-1.77111	10.6115	-4.0887	5.16647e-05	0.207012	1.16586
ENSG00000265474.1	-1.58022	11.6114	-4.07737	5.41492e-05	0.207012	1.1303
ENSG00000211896.5	-0.948245	21.0369	-4.05998	5.8185e-05	0.207012	1.07589
ENSG00000227335.1	-1.71782	1.72982	-4.03968	6.3258e-05	0.207243	1.01263
ENSG00000233251.6	-1.47476	8.39611	-4.01243	7.07287e-05	0.207243	0.928201
ENSG00000254326.1	-2.41715	6.65063	-4.00822	7.19558e-05	0.207243	0.915196
ENSG00000267711.1	-2.12675	5.62257	-3.97911	8.1006e-05	0.222704	0.825652
ENSG00000211662.2	-1.09651	18.9523	-3.95982	8.7588e-05	0.23033	0.766637
ENSG00000253483.1	-2.06797	7.10859	-3.9338	9.72688e-05	0.241544	0.687479
ENSG00000278263.2	-2.39284	7.25196	-3.91981	0.000102886	0.241544	0.645103
ENSG00000166603.4	-1.63496	2.88065	-3.91237	0.000105998	0.241544	0.622621
ENSG00000266389.1	-2.13751	7.63622	-3.89608	0.000113124	0.241544	0.573541
ENSG00000211893.3	-0.880531	20.8306	-3.89594	0.000113186	0.241544	0.573127
ENSG00000211937.3	-1.93498	13.5993	-3.89018	0.000115814	0.241544	0.555815
ENSG00000258674.5	-0.83021	12.3744	-3.85587	0.0001327	0.267537	0.45321
ENSG00000206127.9	-1.44434	2.79554	-3.77185	0.00018442	0.353524	0.205451
ENSG00000213120.3	0.771841	0.432531	3.76704	0.000187892	0.353524	0.191429
ENSG00000211934.3	-1.28013	17.0752	-3.76027	0.000192885	0.353524	0.171707
ENSG00000211897.6	-0.883421	19.163	-3.7495	0.000201088	0.357717	0.140403
ENSG00000253709.1	-2.30885	9.29965	-3.72902	0.000217595	0.358426	0.081123
ENSG00000273724.1	-1.85198	9.73981	-3.72281	0.00022285	0.358426	0.0631958
ENSG00000276505.1	-1.86313	9.67249	-3.70484	0.00023874	0.358426	0.0114787
ENSG00000226386.1	-1.86525	9.77431	-3.7001	0.0002431	0.358426	-0.00210906
ENSG00000229228.1	-1.94093	8.0622	-3.69823	0.000244839	0.358426	-0.00745946
ENSG00000228976.1	1.99698	3.39676	3.69734	0.000245678	0.358426	-0.0100253
ENSG00000261655.1	-0.684608	12.6236	-3.69504	0.000247843	0.358426	-0.0166103
ENSG00000230953.2	-1.51981	13.6646	-3.68848	0.000254116	0.358426	-0.0353706
ENSG00000278473.1	-2.07714	10.9374	-3.68776	0.000254821	0.358426	-0.037447
ENSG00000260628.4	-1.70522	5.70855	-3.67647	0.000265996	0.359708	-0.0696489
ENSG00000238066.1	0.953608	0.642662	3.6739	0.000268607	0.359708	-0.0769774
ENSG00000217227.1	1.68716	3.17923	3.66907	0.000273574	0.359708	-0.090719
ENSG00000276570.1	-0.472337	12.6078	-3.65818	0.000285105	0.365798	-0.121681
ENSG00000236217.4	0.699878	0.395924	3.63383	0.000312532	0.365798	-0.190524
ENSG00000259015.1	-1.08173	13.6146	-3.62751	0.000320057	0.365798	-0.208349
ENSG00000276674.1	-1.96441	4.40532	-3.62723	0.000320388	0.365798	-0.209125
ENSG00000211651.3	-0.972889	18.0441	-3.60891	0.000343175	0.365798	-0.260583
ENSG00000211966.2	-0.999176	19.1321	-3.60312	0.000350683	0.365798	-0.276785
ENSG00000211947.2	-1.13988	17.6068	-3.59851	0.000356771	0.365798	-0.289671
ENSG00000271178.1	-2.08147	9.89934	-3.58641	0.000373232	0.365798	-0.323429
ENSG00000250036.1	-1.62036	2.55884	-3.58334	0.000377524	0.365798	-0.331984
ENSG00000271620.1	-1.84891	3.5864	-3.57984	0.000382466	0.365798	-0.341714
ENSG00000211672.2	-2.15195	8.28538	-3.57981	0.000382508	0.365798	-0.341795
ENSG00000259261.2	-2.06512	5.85034	-3.57824	0.000384749	0.365798	-0.346167
ENSG00000222515.1	1.37537	1.57288	3.56589	0.000402777	0.365798	-0.380417
ENSG00000199085.2	-1.96159	11.6386	-3.56535	0.000403588	0.365798	-0.381921
ENSG00000275640.1	-2.31666	6.04949	-3.55944	0.000412518	0.365798	-0.398286
ENSG00000271705.1	1.16757	1.25424	3.55722	0.00041592	0.365798	-0.404426
ENSG00000270557.1	-0.972055	11.8948	-3.55607	0.000417681	0.365798	-0.407586
ENSG00000227188.1	-1.57761	10.8414	-3.55587	0.000418003	0.365798	-0.408162
ENSG00000167548.13	-0.265446	16.791	-3.553	0.000422447	0.365798	-0.416068
ENSG00000256777.1	0.893454	0.714613	3.55028	0.000426715	0.365798	-0.423581
ENSG00000126259.18	-1.26803	8.17904	-3.54771	0.000430779	0.365798	-0.430666
ENSG00000278631.1	-1.10176	1.37861	-3.54274	0.000438741	0.365798	-0.444353
ENSG00000242534.2	-2.08128	5.09242	-3.53915	0.000444585	0.365798	-0.454241
ENSG00000259680.5	-2.06707	10.2112	-3.53908	0.000444698	0.365798	-0.454431
ENSG00000227842.1	1.07566	0.957099	3.53383	0.000453371	0.365798	-0.468863
ENSG00000211950.2	-1.48716	16.2427	-3.52936	0.000460886	0.365798	-0.481145
ENSG00000274835.1	-1.94311	4.11438	-3.52704	0.000464837	0.365798	-0.487521
ENSG00000249456.1	-0.868688	12.6325	-3.51985	0.000477257	0.365798	-0.507216
ENSG00000261315.2	1.51708	3.55744	3.51382	0.000487909	0.365798	-0.523699
ENSG00000275833.1	-1.72612	10.8505	-3.51258	0.000490129	0.365798	-0.527089
ENSG00000233071.3	0.839279	0.67092	3.50623	0.000501646	0.365798	-0.544427
ENSG00000265806.1	-1.15044	15.9898	-3.50377	0.000506167	0.365798	-0.551125
ENSG00000241057.1	-1.10821	11.1787	-3.50291	0.000507768	0.365798	-0.553482
ENSG00000255970.1	-1.25042	8.37286	-3.49903	0.000514995	0.365798	-0.56403
ENSG00000211941.3	-1.26363	17.3025	-3.49602	0.000520684	0.365798	-0.572228
ENSG00000252614.1	-2.22158	7.07354	-3.49397	0.00052459	0.365798	-0.577806
ENSG00000278212.1	-1.76663	5.79834	-3.49073	0.000530812	0.365798	-0.586604
ENSG00000239649.3	0.966572	1.07603	3.48988	0.00053246	0.365798	-0.588916
ENSG00000261305.1	-1.38745	10.6034	-3.48382	0.000544315	0.365798	-0.605344
ENSG00000272836.1	-1.04734	13.0776	-3.47613	0.000559733	0.369067	-0.626177
ENSG00000182272.10	-0.988865	14.1754	-3.47532	0.000561383	0.369067	-0.628373
ENSG00000170917.12	0.273655	13.1311	3.47174	0.000568707	0.369861	-0.638039
ENSG00000225787.1	2.06665	6.47152	3.46738	0.000577771	0.370213	-0.649828
ENSG00000277030.1	-2.43245	8.72086	-3.4656	0.000581489	0.370213	-0.654611
ENSG00000265660.1	-1.37955	15.1908	-3.43811	0.000642102	0.396288	-0.7285
ENSG00000260871.1	-1.53546	8.45221	-3.43057	0.00065973	0.402337	-0.748672
ENSG00000266235.1	-1.63531	13.8253	-3.42827	0.000665206	0.402337	-0.754828
ENSG00000278748.1	-2.19814	5.48502	-3.4171	0.000692338	0.409911	-0.78459
ENSG00000182040.7	-1.48175	5.64111	-3.41621	0.000694564	0.409911	-0.786979
ENSG00000197769.5	-1.52276	8.05445	-3.4148	0.000698062	0.409911	-0.790718
ENSG00000236164.1	-1.00763	1.09018	-3.40764	0.000716153	0.413341	-0.80976
ENSG00000252414.1	-2.16625	6.36648	-3.40708	0.00071757	0.413341	-0.811231
ENSG00000239951.1	-0.787551	20.5427	-3.38799	0.000768031	0.416392	-0.861783
ENSG00000236646.1	2.01415	6.39119	3.38605	0.000773343	0.416392	-0.866908
ENSG00000237111.1	-2.31984	12.2774	-3.38556	0.000774685	0.416392	-0.868198
ENSG00000255080.1	-1.70799	4.1661	-3.3794	0.000791799	0.416392	-0.884443
ENSG00000251934.1	1.64549	2.29394	3.37766	0.000796707	0.416392	-0.889037
ENSG00000226545.1	1.76001	3.55015	3.37692	0.000798784	0.416392	-0.890973
ENSG00000214832.5	-1.20074	10.3654	-3.37644	0.000800145	0.416392	-0.892238
ENSG00000261218.4	-1.39808	7.82515	-3.37497	0.000804334	0.416392	-0.89612
ENSG00000114656.9	0.361591	13.6072	3.37424	0.000806401	0.416392	-0.898027
ENSG00000225505.1	1.58659	2.5916	3.37135	0.00081468	0.416392	-0.905619
ENSG00000111886.10	-1.0611	10.1511	-3.36886	0.000821894	0.416392	-0.91217
ENSG00000221060.1	-0.779739	0.506035	-3.3674	0.000826134	0.416392	-0.915994
ENSG00000179101.5	0.428416	14.1778	3.35974	0.000848789	0.424174	-0.936095
ENSG00000180535.3	-0.670397	14.1168	-3.35737	0.000855917	0.424174	-0.942307
ENSG00000254034.1	-1.79337	5.55867	-3.35159	0.000873516	0.424174	-0.957424
ENSG00000259337.4	-1.86214	11.6633	-3.3506	0.000876568	0.424174	-0.960015
ENSG00000266621.1	-2.10952	7.32317	-3.35058	0.00087664	0.424174	-0.960075
ENSG00000263884.1	-0.849412	10.3794	-3.3468	0.000888383	0.425977	-0.969957
ENSG00000240445.3	-0.574273	12.3216	-3.34216	0.000902972	0.425977	-0.982052
ENSG00000269227.1	-1.27984	11.7333	-3.34088	0.000907046	0.425977	-0.985393
ENSG00000241648.1	0.564587	0.282939	3.34035	0.000908713	0.425977	-0.986757
ENSG00000234653.1	0.570286	0.285796	3.33504	0.000925806	0.427447	-1.00059
ENSG00000276445.1	-1.11442	11.8616	-3.33138	0.000937766	0.428636	-1.01012
ENSG00000237131.1	0.651893	0.375738	3.32207	0.000968823	0.428636	-1.03429
ENSG00000254098.1	-2.00801	8.36914	-3.32198	0.000969124	0.428636	-1.03452
ENSG00000128040.9	-1.55419	9.82697	-3.31875	0.000980126	0.428636	-1.0429
ENSG00000264024.1	-1.52806	2.04566	-3.3173	0.000985077	0.428636	-1.04664
ENSG00000224383.6	-0.477343	12.0303	-3.31244	0.00100193	0.432652	-1.05922
ENSG00000178928.7	0.730523	0.658128	3.3021	0.00103867	0.439312	-1.08592
ENSG00000272334.1	-1.72069	6.78707	-3.29565	0.00106219	0.440109	-1.10252
ENSG00000221043.2	0.824373	0.620747	3.29412	0.00106786	0.440109	-1.10647
ENSG00000237824.2	0.635782	0.367646	3.29168	0.00107693	0.440109	-1.11274
ENSG00000272849.1	-0.595047	15.2339	-3.288	0.00109076	0.44045	-1.12219
ENSG00000264028.2	-1.80458	5.06237	-3.2875	0.00109265	0.44045	-1.12347
ENSG00000153789.11	-1.4619	8.29113	-3.27513	0.00114042	0.443178	-1.15517
ENSG00000223511.4	-1.54357	9.24213	-3.26472	0.00118211	0.443178	-1.18176
ENSG00000227758.1	-1.88987	5.4289	-3.2552	0.00122149	0.443178	-1.20601
ENSG00000185155.10	-1.06167	10.1498	-3.2518	0.00123584	0.443178	-1.21466
ENSG00000244146.1	-1.45245	2.80687	-3.25097	0.00123938	0.443178	-1.21677
ENSG00000170476.14	-0.601008	16.0665	-3.25096	0.0012394	0.443178	-1.21678
ENSG00000259490.2	-1.77047	11.0702	-3.24895	0.00124799	0.443178	-1.2219
ENSG00000249219.1	0.892522	0.777497	3.24762	0.00125368	0.443178	-1.22526
ENSG00000177291.3	-1.46113	5.29811	-3.24719	0.00125556	0.443178	-1.22637
ENSG00000216516.1	0.736377	0.480124	3.24602	0.00126057	0.443178	-1.22932
ENSG00000207943.1	1.02501	0.884883	3.24223	0.00127707	0.443178	-1.23894
ENSG00000255299.4	-1.52873	4.59544	-3.24042	0.001285	0.443178	-1.24351
ENSG00000237418.1	-1.9618	7.04246	-3.2402	0.00128596	0.443178	-1.24407
ENSG00000220256.3	0.750247	0.760173	3.23856	0.00129323	0.443178	-1.24824
ENSG00000242265.4	-0.776834	12.0372	-3.23587	0.00130519	0.443178	-1.25505
ENSG00000243238.1	-1.82494	11.7978	-3.23576	0.00130568	0.443178	-1.25533
ENSG00000234500.1	-0.976773	12.3256	-3.23074	0.00132828	0.443178	-1.26801
ENSG00000223777.1	0.889351	0.82394	3.23046	0.00132952	0.443178	-1.2687
ENSG00000233732.5	-1.9363	6.52221	-3.22772	0.00134203	0.443178	-1.27563
ENSG00000214626.2	1.32014	2.51249	3.22698	0.00134541	0.443178	-1.27749
ENSG00000211599.2	-1.87409	11.6361	-3.22542	0.00135259	0.443178	-1.28142
ENSG00000211750.2	-1.72176	8.83007	-3.22266	0.0013654	0.443178	-1.28839
ENSG00000251874.1	1.05614	0.914368	3.22235	0.00136685	0.443178	-1.28917
ENSG00000264216.1	1.16016	1.92058	3.22211	0.00136795	0.443178	-1.28977
ENSG00000257723.1	0.657567	0.430507	3.22036	0.00137614	0.443178	-1.29418
ENSG00000171570.9	-1.31479	4.64438	-3.21978	0.00137886	0.443178	-1.29564
ENSG00000267770.1	0.769485	0.589632	3.21808	0.00138684	0.443178	-1.29991
ENSG00000274128.1	-1.63598	3.93236	-3.21795	0.00138747	0.443178	-1.30024
ENSG00000277054.1	-2.18916	5.93358	-3.21456	0.00140357	0.443178	-1.30877
ENSG00000275236.1	-1.32585	8.31401	-3.21411	0.00140573	0.443178	-1.3099
ENSG00000257449.1	-1.68066	4.17433	-3.21309	0.00141061	0.443178	-1.31246
ENSG00000279497.1	0.635742	0.472716	3.21212	0.00141527	0.443178	-1.3149
ENSG00000274292.1	-0.658984	11.6008	-3.20961	0.0014274	0.443178	-1.3212
ENSG00000222937.1	-1.5137	14.6265	-3.20744	0.00143796	0.443178	-1.32665
ENSG00000171772.14	-1.2571	4.62171	-3.2029	0.00146026	0.443178	-1.33802
ENSG00000223733.1	1.24969	1.8261	3.20276	0.00146096	0.443178	-1.33837
ENSG00000260874.4	-1.21518	9.8154	-3.20267	0.00146143	0.443178	-1.3386
ENSG00000271334.4	-1.63726	7.61996	-3.19811	0.00148418	0.443178	-1.35002
ENSG00000250794.2	-1.43989	10.7685	-3.19648	0.00149241	0.443178	-1.3541
ENSG00000214629.3	1.52592	7.84436	3.19337	0.00150817	0.443178	-1.36186
ENSG00000223551.1	0.465467	15.0649	3.19056	0.00152259	0.443178	-1.36888
ENSG00000234069.1	0.536438	0.268833	3.1895	0.00152804	0.443178	-1.37152
ENSG00000200799.1	1.29014	1.53698	3.18917	0.00152975	0.443178	-1.37234
ENSG00000267045.1	-0.729702	14.3597	-3.188	0.00153581	0.443178	-1.37526
ENSG00000226478.3	-1.45039	6.82246	-3.18569	0.00154784	0.443178	-1.38102
ENSG00000227329.2	-2.02652	10.7442	-3.1846	0.00155354	0.443178	-1.38373
ENSG00000271475.1	0.531537	0.266377	3.18282	0.00156294	0.443178	-1.38818
ENSG00000171936.1	0.526546	0.263876	3.18276	0.00156322	0.443178	-1.38832
ENSG00000268818.2	1.32626	2.58128	3.18203	0.00156711	0.443178	-1.39015
ENSG00000223271.1	1.07499	1.06463	3.17666	0.00159572	0.443178	-1.4035
ENSG00000280367.1	-1.03122	9.10423	-3.17631	0.00159762	0.443178	-1.40438
ENSG00000205746.8	-0.493265	12.0158	-3.17311	0.00161493	0.443178	-1.41233
ENSG00000254157.1	-1.85779	5.38158	-3.17282	0.00161651	0.443178	-1.41305
ENSG00000128268.11	-0.467157	15.1632	-3.17217	0.00162002	0.443178	-1.41465
ENSG00000271569.1	-1.94037	10.3521	-3.17034	0.00163005	0.443178	-1.4192
ENSG00000234571.1	-1.28047	4.01312	-3.17022	0.0016307	0.443178	-1.4195
ENSG00000267058.1	-1.22134	9.03405	-3.16961	0.00163403	0.443178	-1.421
ENSG00000213621.3	0.464538	14.3999	3.16887	0.00163811	0.443178	-1.42284
ENSG00000279065.1	-1.3074	3.02137	-3.16721	0.0016473	0.443178	-1.42696
ENSG00000211957.2	-1.68792	11.6132	-3.16629	0.00165237	0.443178	-1.42923
ENSG00000250313.2	0.555889	0.321573	3.16435	0.00166319	0.443178	-1.43404
ENSG00000237514.3	1.51419	3.03191	3.16433	0.0016633	0.443178	-1.43409
ENSG00000211819.3	-1.16015	1.52295	-3.15871	0.00169495	0.44588	-1.44799
ENSG00000211592.5	-0.699886	22.0112	-3.15775	0.0017004	0.44588	-1.45036
ENSG00000253818.1	-1.8369	11.1982	-3.15731	0.00170293	0.44588	-1.45145
ENSG00000257800.1	-0.755099	12.2166	-3.15466	0.00171814	0.447924	-1.45801
ENSG00000211679.2	-0.722357	20.3217	-3.14629	0.00176689	0.452713	-1.47863
ENSG00000207714.2	1.06745	1.06756	3.14381	0.00178163	0.452713	-1.48475
ENSG00000180383.3	-1.55137	4.32763	-3.14235	0.00179035	0.452713	-1.48835
ENSG00000278350.1	-1.98066	8.56192	-3.14217	0.00179142	0.452713	-1.48879
ENSG00000261064.1	-1.29145	9.43098	-3.14134	0.00179639	0.452713	-1.49083
ENSG00000274487.1	-1.62719	9.09882	-3.13636	0.00182649	0.452718	-1.50307
ENSG00000007314.10	-0.987868	7.64588	-3.13528	0.00183304	0.452718	-1.5057
ENSG00000269427.1	-0.578509	13.9554	-3.13489	0.00183543	0.452718	-1.50667
ENSG00000277634.1	1.59914	2.50172	3.13419	0.0018397	0.452718	-1.50838
ENSG00000228316.1	1.20512	1.49863	3.13404	0.00184065	0.452718	-1.50876
ENSG00000199666.2	0.730289	0.489968	3.13393	0.00184132	0.452718	-1.50903
ENSG00000271638.1	0.58046	0.336057	3.13066	0.00186147	0.455081	-1.51704
ENSG00000278420.1	-2.10184	8.60834	-3.12994	0.00186598	0.455081	-1.51882
ENSG00000164404.7	-0.537775	10.6959	-3.12756	0.00188078	0.455665	-1.52464
ENSG00000270472.2	-1.92939	9.36695	-3.12387	0.00190404	0.458352	-1.53369
ENSG00000228401.4	-1.45828	9.04423	-3.1219	0.00191652	0.458352	-1.5385
ENSG00000211978.2	-1.17715	13.1909	-3.12066	0.00192443	0.458352	-1.54153
ENSG00000225217.1	-0.661973	13.3418	-3.12059	0.00192486	0.458352	-1.5417
ENSG00000277728.1	-0.970989	12.6671	-3.1186	0.00193763	0.459584	-1.54656
ENSG00000182224.10	-0.318014	12.7466	-3.11415	0.0019664	0.463722	-1.55741
ENSG00000231443.2	-1.01292	11.7072	-3.1132	0.00197261	0.463722	-1.55973
ENSG00000226810.3	0.821213	0.874728	3.11046	0.00199059	0.463722	-1.56641
ENSG00000226497.1	0.553239	0.323638	3.11012	0.00199287	0.463722	-1.56725
ENSG00000240533.3	0.987491	0.948926	3.11004	0.00199341	0.463722	-1.56745
ENSG00000211970.3	-1.43609	14.765	-3.10646	0.00201714	0.467443	-1.57615
ENSG00000267074.1	-1.15955	10.7992	-3.10177	0.00204869	0.46767	-1.58757
ENSG00000154930.13	-0.270757	17.6518	-3.101	0.0020539	0.46767	-1.58943
ENSG00000234338.1	-0.933982	11.6735	-3.09935	0.00206512	0.46767	-1.59344
ENSG00000265763.3	-0.647694	13.5658	-3.09756	0.00207737	0.46767	-1.59779
ENSG00000225371.1	-0.965007	1.54757	-3.09522	0.00209342	0.46767	-1.60345
ENSG00000230772.1	-1.24564	10.2801	-3.09215	0.00211475	0.46767	-1.6109
ENSG00000233099.1	0.657154	0.476596	3.09164	0.00211827	0.46767	-1.61213
ENSG00000211656.3	-1.81403	8.5628	-3.09157	0.00211879	0.46767	-1.61231
ENSG00000182489.8	0.38837	15.1401	3.09062	0.00212546	0.46767	-1.61462
ENSG00000134216.17	0.893686	1.39073	3.0865	0.00215444	0.46767	-1.62457
ENSG00000273669.1	-1.23302	10.1842	-3.08582	0.00215928	0.46767	-1.62622
ENSG00000280135.1	-0.840797	10.8879	-3.08335	0.00217688	0.46767	-1.63219
ENSG00000124701.5	-1.21421	9.3527	-3.08281	0.0021808	0.46767	-1.63351
ENSG00000221272.2	1.33114	1.59937	3.08098	0.00219395	0.46767	-1.63793
ENSG00000239862.1	-1.36407	2.41386	-3.07948	0.00220475	0.46767	-1.64153
ENSG00000259341.1	-1.72663	7.81453	-3.07929	0.00220614	0.46767	-1.642
ENSG00000264370.1	-1.84868	4.28305	-3.07915	0.00220714	0.46767	-1.64233
ENSG00000239855.1	-1.18821	16.889	-3.07862	0.00221101	0.46767	-1.64362
ENSG00000254760.1	-1.55263	8.71004	-3.0782	0.00221405	0.46767	-1.64463
ENSG00000218052.5	-0.864488	8.34238	-3.07761	0.00221833	0.46767	-1.64605
ENSG00000267281.2	-0.336643	12.9789	-3.07602	0.00222997	0.46767	-1.64989
ENSG00000236618.2	-0.473141	16.1263	-3.07534	0.00223494	0.46767	-1.65153
ENSG00000257078.1	0.843134	0.777707	3.07428	0.00224273	0.46767	-1.65408
ENSG00000154997.8	0.910758	1.45554	3.07033	0.00227195	0.46767	-1.66359
ENSG00000232874.1	-0.843305	13.7426	-3.06995	0.00227481	0.46767	-1.66451
ENSG00000277218.1	-1.11085	11.8666	-3.06693	0.00229741	0.46767	-1.67177
ENSG00000205307.9	-1.06267	9.84858	-3.06566	0.00230697	0.46767	-1.67482
ENSG00000211892.3	-0.766508	19.9939	-3.06008	0.00234943	0.46767	-1.68821
ENSG00000230325.1	-1.15678	11.7679	-3.0593	0.0023554	0.46767	-1.69008
ENSG00000280411.1	-1.17587	16.9255	-3.05772	0.00236761	0.46767	-1.69387
ENSG00000267114.1	-1.29371	11.5694	-3.05544	0.0023853	0.46767	-1.69934
ENSG00000271519.1	0.75202	0.909753	3.05542	0.00238546	0.46767	-1.69938
ENSG00000279298.1	0.641272	0.529206	3.0542	0.00239498	0.46767	-1.70231
ENSG00000201612.1	0.716864	0.509076	3.05123	0.00241827	0.46767	-1.70941
ENSG00000233471.2	1.38122	3.54915	3.0489	0.00243675	0.46767	-1.71499
ENSG00000223117.1	-1.72003	5.64424	-3.04817	0.00244251	0.46767	-1.71673
ENSG00000275301.1	-1.96032	4.5962	-3.04808	0.00244327	0.46767	-1.71696
ENSG00000224134.1	0.554019	0.317859	3.04651	0.00245577	0.46767	-1.7207
ENSG00000268606.4	-0.743935	0.752929	-3.0464	0.00245666	0.46767	-1.72097
ENSG00000227232.5	-1.35971	11.3906	-3.04587	0.00246089	0.46767	-1.72223
ENSG00000257529.4	-1.58978	7.41915	-3.04584	0.00246113	0.46767	-1.7223
ENSG00000266770.2	-1.59372	9.6697	-3.04565	0.00246265	0.46767	-1.72275
ENSG00000234333.2	0.499021	0.250081	3.04509	0.00246718	0.46767	-1.7241
ENSG00000142233.10	-0.796477	9.94256	-3.04453	0.00247163	0.46767	-1.72542
ENSG00000255467.1	1.61264	4.74097	3.04393	0.00247647	0.46767	-1.72686
ENSG00000266718.1	-0.656179	11.8204	-3.04347	0.00248022	0.46767	-1.72797
ENSG00000234857.2	-0.497101	12.0277	-3.04204	0.00249176	0.46767	-1.73137
ENSG00000268903.1	-0.939766	13.5147	-3.04082	0.00250166	0.46767	-1.73428
ENSG00000233170.4	-0.708053	12.6435	-3.03752	0.00252866	0.46767	-1.74216
ENSG00000281179.1	-1.66123	4.14132	-3.03721	0.00253122	0.46767	-1.7429
ENSG00000224846.2	-1.59614	5.50477	-3.03683	0.00253429	0.46767	-1.74379
ENSG00000245857.2	-1.39433	4.11429	-3.03635	0.00253829	0.46767	-1.74494
ENSG00000261744.1	-1.25229	10.4323	-3.03603	0.00254087	0.46767	-1.74569
ENSG00000230352.1	0.700553	0.565118	3.0359	0.00254196	0.46767	-1.746
ENSG00000221345.2	0.522651	0.261924	3.03555	0.00254485	0.46767	-1.74684
ENSG00000241808.1	1.15735	1.54635	3.03329	0.00256358	0.46767	-1.75221
ENSG00000259051.1	0.686914	14.1982	3.03287	0.00256706	0.46767	-1.75321
ENSG00000261821.2	-1.17726	4.00204	-3.03279	0.00256777	0.46767	-1.75341
ENSG00000124713.5	-0.663692	11.6577	-3.03148	0.00257874	0.46767	-1.75653
ENSG00000222068.1	0.946132	0.913459	3.02972	0.00259343	0.46767	-1.7607
ENSG00000253883.1	-1.72039	11.2215	-3.02908	0.00259886	0.46767	-1.76223
ENSG00000279839.1	1.03578	1.88228	3.02661	0.00261971	0.46767	-1.76809
ENSG00000261198.1	0.461605	0.23133	3.02659	0.00261988	0.46767	-1.76814
ENSG00000235414.3	1.28232	2.41434	3.02623	0.00262291	0.46767	-1.76899
ENSG00000180764.13	0.367452	12.0225	3.0246	0.00263687	0.46767	-1.77288
ENSG00000242119.1	0.55541	0.278341	3.02286	0.00265174	0.46767	-1.777
ENSG00000249729.2	0.475699	0.238394	3.02163	0.00266227	0.46767	-1.7799
ENSG00000229413.2	-0.56954	15.8623	-3.02136	0.0026646	0.46767	-1.78054
ENSG00000183542.5	-1.53835	6.12267	-3.02116	0.00266632	0.46767	-1.78102
ENSG00000244620.1	-1.66561	5.18662	-3.02091	0.0026685	0.46767	-1.78162
ENSG00000198703.2	0.417065	0.20901	3.02079	0.00266954	0.46767	-1.7819
ENSG00000231815.1	0.524909	0.263055	3.01857	0.00268874	0.46767	-1.78715
ENSG00000243083.4	-0.825308	10.4526	-3.0153	0.00271731	0.46767	-1.7949
ENSG00000226802.1	0.816124	0.835419	3.01524	0.00271784	0.46767	-1.79504
ENSG00000268743.1	-1.69314	6.97085	-3.01458	0.00272363	0.46767	-1.7966
ENSG00000259288.4	-0.980744	2.06418	-3.01403	0.00272848	0.46767	-1.7979
ENSG00000215785.2	-1.58106	7.05459	-3.014	0.00272874	0.46767	-1.79797
ENSG00000255175.4	0.504642	0.252898	3.01328	0.00273507	0.46767	-1.79967
ENSG00000229452.1	0.87853	0.85237	3.01286	0.00273883	0.46767	-1.80067
ENSG00000224292.1	-1.11073	10.7859	-3.01198	0.00274662	0.46767	-1.80275
ENSG00000279884.1	-1.46314	4.26288	-3.0106	0.0027588	0.46767	-1.806
ENSG00000230627.1	0.482875	0.24199	3.00841	0.00277835	0.46767	-1.81117
ENSG00000007952.16	0.503958	20.1017	3.00833	0.00277909	0.46767	-1.81136
ENSG00000273569.1	0.572073	0.40959	3.00762	0.0027855	0.46767	-1.81305
ENSG00000241022.1	0.479919	0.28024	3.00592	0.00280077	0.46767	-1.81705
ENSG00000271624.1	0.45175	0.226392	3.004	0.0028181	0.46767	-1.82157
ENSG00000250322.2	1.42235	2.18376	3.00358	0.00282199	0.46767	-1.82258
ENSG00000200107.1	0.64044	0.375946	3.00319	0.00282549	0.46767	-1.82349
ENSG00000180974.3	0.57273	0.387643	3.00275	0.00282952	0.46767	-1.82453
ENSG00000214111.3	1.05747	1.51312	3.00269	0.00283	0.46767	-1.82466
ENSG00000181126.12	-1.00029	9.14579	-3.00018	0.00285302	0.469031	-1.83059
ENSG00000253657.1	0.533509	0.311993	3.0001	0.00285375	0.469031	-1.83077
ENSG00000279096.1	0.912378	1.32182	2.99714	0.00288104	0.469145	-1.83774
ENSG00000261117.1	-1.46607	4.41643	-2.99534	0.00289773	0.469145	-1.84197
ENSG00000232793.2	0.999775	1.0881	2.99473	0.00290341	0.469145	-1.8434
ENSG00000231060.1	0.828074	0.964445	2.9937	0.00291303	0.469145	-1.84582
ENSG00000211956.2	-0.897834	17.7426	-2.99165	0.00293229	0.469145	-1.85064
ENSG00000168671.8	-1.28897	6.26017	-2.99145	0.00293409	0.469145	-1.85109
ENSG00000142798.15	-0.316112	18.0009	-2.99115	0.00293691	0.469145	-1.8518
ENSG00000211962.2	-0.889059	17.3138	-2.98997	0.00294811	0.469145	-1.85458
ENSG00000175170.13	-1.0195	8.63336	-2.98752	0.00297136	0.469145	-1.86033
ENSG00000226232.7	-0.674032	12.1569	-2.9874	0.0029725	0.469145	-1.86061
ENSG00000212694.7	-0.271175	15.0707	-2.9853	0.00299253	0.469145	-1.86552
ENSG00000211938.2	-1.95884	9.63993	-2.9852	0.00299347	0.469145	-1.86575
ENSG00000243664.1	-1.75715	4.71003	-2.98402	0.00300487	0.469145	-1.86854
ENSG00000234965.2	-1.40153	6.48016	-2.98288	0.00301582	0.469145	-1.8712
ENSG00000250981.1	0.539705	0.317357	2.98274	0.00301715	0.469145	-1.87152
ENSG00000265478.2	-1.01061	10.7505	-2.98252	0.00301926	0.469145	-1.87203
ENSG00000274286.1	-0.409329	11.8879	-2.98251	0.0030194	0.469145	-1.87206
ENSG00000220154.2	1.62312	4.41111	2.98221	0.00302228	0.469145	-1.87276
ENSG00000249539.1	1.61254	3.35796	2.98178	0.00302646	0.469145	-1.87377
ENSG00000280527.1	-0.970906	15.0402	-2.9814	0.00303011	0.469145	-1.87465
ENSG00000227585.2	0.458784	0.229917	2.9804	0.00303981	0.469145	-1.87699
ENSG00000173966.7	1.38654	3.43099	2.97847	0.00305865	0.469145	-1.88151
ENSG00000272589.1	-1.38049	6.49537	-2.97619	0.00308102	0.469145	-1.88684
ENSG00000233297.4	-1.04059	10.2759	-2.97587	0.00308422	0.469145	-1.8876
ENSG00000237815.1	-1.22843	13.1021	-2.97523	0.00309046	0.469145	-1.88908
ENSG00000196656.7	-1.56524	8.15596	-2.97471	0.00309568	0.469145	-1.89031
ENSG00000218748.1	1.83716	6.87006	2.97444	0.00309831	0.469145	-1.89093
ENSG00000229749.1	0.701413	0.552518	2.97359	0.00310677	0.469145	-1.89292
ENSG00000264496.1	1.45033	2.28429	2.97117	0.00313086	0.469145	-1.89857
ENSG00000224373.3	-0.875756	18.1362	-2.96906	0.00315196	0.469145	-1.90348
ENSG00000243705.1	1.4406	2.71842	2.96882	0.00315435	0.469145	-1.90404
ENSG00000159495.7	0.880562	1.33863	2.96882	0.00315438	0.469145	-1.90404
ENSG00000213153.3	1.40812	3.43726	2.96673	0.00317545	0.469145	-1.90891
ENSG00000168878.15	-1.20977	8.16059	-2.96638	0.00317902	0.469145	-1.90973
ENSG00000267750.4	-0.912811	7.81206	-2.96582	0.0031847	0.469145	-1.91103
ENSG00000231586.2	0.786905	0.7695	2.96565	0.00318642	0.469145	-1.91143
ENSG00000230715.3	-0.453286	17.4157	-2.96553	0.00318765	0.469145	-1.91171
ENSG00000266706.1	-1.89424	4.79526	-2.96426	0.00320051	0.469145	-1.91465
ENSG00000242650.3	0.68177	0.497576	2.96397	0.00320349	0.469145	-1.91533
ENSG00000274576.2	-1.53935	14.0689	-2.96285	0.00321498	0.469296	-1.91795
ENSG00000225698.3	-1.0814	16.0279	-2.96235	0.00322004	0.469296	-1.9191
ENSG00000273409.1	-1.48494	3.75614	-2.96142	0.00322967	0.469568	-1.92128
ENSG00000253476.1	-1.23911	10.9349	-2.96053	0.00323877	0.469762	-1.92334
ENSG00000261362.1	0.646491	0.426682	2.95671	0.00327835	0.47047	-1.93221
ENSG00000255199.2	0.541962	0.318299	2.95476	0.00329875	0.47047	-1.93674
ENSG00000198003.10	-0.742683	9.94973	-2.95441	0.00330241	0.47047	-1.93755
ENSG00000236101.1	0.617464	0.412003	2.95426	0.00330402	0.47047	-1.93791
ENSG00000211637.2	-1.156	16.9754	-2.95408	0.0033059	0.47047	-1.93833
ENSG00000201723.2	-0.725847	0.551518	-2.95044	0.00334432	0.473711	-1.94676
ENSG00000231867.1	0.7202	0.642331	2.94504	0.003402	0.475881	-1.95925
ENSG00000270062.1	-0.940021	12.5237	-2.94377	0.00341574	0.475881	-1.96219
ENSG00000241351.2	-0.719366	19.4585	-2.94322	0.0034217	0.475881	-1.96347
ENSG00000267309.1	-0.42777	13.4339	-2.94218	0.00343298	0.475881	-1.96587
ENSG00000279396.1	-1.03689	10.2388	-2.94007	0.00345598	0.475881	-1.97074
ENSG00000266036.1	-0.730327	15.0573	-2.93966	0.00346046	0.475881	-1.97169
ENSG00000230928.1	-1.34054	3.56792	-2.93918	0.00346576	0.475881	-1.97281
ENSG00000266261.1	-1.37137	9.03365	-2.93828	0.0034756	0.475881	-1.97488
ENSG00000222383.1	-1.60116	10.5454	-2.93704	0.0034893	0.475881	-1.97775
ENSG00000232216.1	-1.2575	14.4748	-2.93548	0.0035065	0.475881	-1.98134
ENSG00000253691.2	-1.71498	10.6298	-2.93531	0.00350845	0.475881	-1.98174
ENSG00000259415.1	1.13542	1.54169	2.9349	0.00351299	0.475881	-1.98269
ENSG00000234422.1	0.629841	0.466331	2.93467	0.00351549	0.475881	-1.9832
ENSG00000174403.14	-1.10393	8.33743	-2.93452	0.00351718	0.475881	-1.98356
ENSG00000213542.3	-1.02351	11.4885	-2.93269	0.00353758	0.475881	-1.98777
ENSG00000271369.1	-1.53382	4.05274	-2.93148	0.00355106	0.475881	-1.99055
ENSG00000270450.1	-1.08679	1.55322	-2.93052	0.00356191	0.475881	-1.99278
ENSG00000225234.1	-0.581119	13.3798	-2.92873	0.00358207	0.475881	-1.99689
ENSG00000275569.1	-1.55973	7.30924	-2.92728	0.00359846	0.475881	-2.00022
ENSG00000260398.1	-1.24083	5.89139	-2.92418	0.00363374	0.475881	-2.00734
ENSG00000243738.3	-1.48779	10.0022	-2.92256	0.00365234	0.475881	-2.01106
ENSG00000271938.1	-1.61529	4.93816	-2.92165	0.00366288	0.475881	-2.01317
ENSG00000250461.1	-1.47573	8.62833	-2.91811	0.00370391	0.475881	-2.02129
ENSG00000262434.1	-1.35742	9.5112	-2.9177	0.00370858	0.475881	-2.02221
ENSG00000231185.5	0.524116	11.8406	2.9161	0.00372736	0.475881	-2.02589
ENSG00000241082.3	0.7917	0.711227	2.91558	0.00373348	0.475881	-2.02709
ENSG00000261621.1	0.835114	0.960336	2.9141	0.0037509	0.475881	-2.03048
ENSG00000226855.1	0.680126	11.9419	2.91404	0.00375157	0.475881	-2.03061
ENSG00000277591.1	0.967168	1.05368	2.91398	0.00375231	0.475881	-2.03075
ENSG00000257252.4	-1.11516	10.7575	-2.91368	0.00375578	0.475881	-2.03143
ENSG00000242201.3	0.696404	0.561822	2.91354	0.00375743	0.475881	-2.03175
ENSG00000238754.1	1.11364	1.2956	2.91325	0.00376085	0.475881	-2.03241
ENSG00000253631.1	-1.48335	3.18407	-2.91031	0.00379571	0.475881	-2.03914
ENSG00000218872.1	1.19482	1.85178	2.90918	0.00380924	0.475881	-2.04173
ENSG00000243591.3	0.613589	0.398347	2.90881	0.00381366	0.475881	-2.04257
ENSG00000254847.1	-1.47783	8.14494	-2.90743	0.00383016	0.475881	-2.04572
ENSG00000272386.1	-1.45945	9.03498	-2.90663	0.0038398	0.475881	-2.04755
ENSG00000211945.2	-0.857119	18.8974	-2.90471	0.00386297	0.475881	-2.05194
ENSG00000270505.1	-1.3173	2.62414	-2.90101	0.00390802	0.475881	-2.06038
ENSG00000225889.6	-0.530741	12.2654	-2.9008	0.00391052	0.475881	-2.06085
ENSG00000006059.3	0.611261	0.517091	2.89971	0.00392394	0.475881	-2.06334
ENSG00000257379.1	-1.09533	9.41138	-2.89756	0.00395034	0.475881	-2.06823
ENSG00000261135.1	-1.33698	7.84641	-2.89707	0.00395647	0.475881	-2.06936
ENSG00000234191.1	-1.30922	3.21092	-2.89701	0.00395726	0.475881	-2.0695
ENSG00000254056.1	-1.64024	10.9246	-2.89424	0.00399157	0.475881	-2.07579
ENSG00000256403.1	0.860393	0.871141	2.89269	0.00401102	0.475881	-2.07933
ENSG00000218502.3	0.69244	14.0441	2.89243	0.00401428	0.475881	-2.07992
ENSG00000226110.2	0.591339	0.404466	2.89219	0.00401726	0.475881	-2.08046
ENSG00000254910.1	-0.785146	13.9766	-2.89123	0.00402929	0.475881	-2.08264
ENSG00000178021.10	1.19557	2.82193	2.89077	0.00403508	0.475881	-2.08369
ENSG00000211935.3	-1.54935	12.5105	-2.89021	0.00404218	0.475881	-2.08497
ENSG00000265225.1	-0.879842	0.851901	-2.88992	0.00404585	0.475881	-2.08563
ENSG00000200913.1	-0.918544	14.7942	-2.88844	0.00406457	0.475881	-2.08899
ENSG00000256029.4	-1.43717	4.1635	-2.88836	0.00406558	0.475881	-2.08917
ENSG00000253557.4	-1.29856	4.22677	-2.88665	0.00408725	0.475881	-2.09304
ENSG00000211673.2	-0.827352	17.6542	-2.88635	0.00409112	0.475881	-2.09373
ENSG00000177261.8	0.70513	0.60239	2.88624	0.00409247	0.475881	-2.09397
ENSG00000265395.1	-1.69338	4.51927	-2.88608	0.00409458	0.475881	-2.09434
ENSG00000274834.1	0.69909	0.638946	2.88595	0.00409622	0.475881	-2.09463
ENSG00000259322.1	-1.52525	7.67192	-2.88537	0.00410358	0.475881	-2.09594
ENSG00000248290.1	-1.23912	3.73477	-2.88526	0.00410499	0.475881	-2.09619
ENSG00000225437.4	0.50139	0.327292	2.88524	0.00410527	0.475881	-2.09624
ENSG00000253660.1	0.696314	0.633694	2.88435	0.00411673	0.475881	-2.09827
ENSG00000230326.1	0.752706	0.656013	2.88376	0.00412422	0.475881	-2.09959
ENSG00000279601.1	-1.19594	4.14825	-2.88161	0.00415192	0.475881	-2.10446
ENSG00000262097.1	-1.39474	4.94141	-2.88066	0.00416432	0.475881	-2.10663
ENSG00000269815.1	-0.914058	12.1675	-2.88041	0.00416747	0.475881	-2.10718
ENSG00000273824.1	-1.34432	7.75036	-2.88003	0.00417238	0.475881	-2.10804
ENSG00000233869.1	0.979551	1.48667	2.88002	0.0041726	0.475881	-2.10808
ENSG00000138161.11	-0.515041	12.2214	-2.87874	0.00418919	0.475881	-2.11097
ENSG00000260863.1	0.553409	0.339184	2.87851	0.00419215	0.475881	-2.11148
ENSG00000230223.5	0.961495	1.63651	2.87741	0.00420661	0.475881	-2.11399
ENSG00000256139.2	-0.887722	12.2991	-2.87505	0.0042375	0.475881	-2.11931
ENSG00000242076.2	-1.74973	8.27448	-2.87473	0.00424179	0.475881	-2.12005
ENSG00000250505.1	0.587696	0.401362	2.87463	0.00424309	0.475881	-2.12027
ENSG00000267346.1	1.49097	8.11032	2.87294	0.00426542	0.475881	-2.12409
ENSG00000154016.12	-0.701499	12.0034	-2.87268	0.00426886	0.475881	-2.12467
ENSG00000267605.4	-1.21625	4.56668	-2.87252	0.00427096	0.475881	-2.12503
ENSG00000226942.2	-0.961406	10.3056	-2.87112	0.00428961	0.475881	-2.1282
ENSG00000171483.12	0.869163	1.24432	2.87057	0.00429686	0.475881	-2.12943
ENSG00000241721.1	-1.40764	3.01959	-2.86827	0.00432764	0.475881	-2.13462
ENSG00000197476.3	-1.81032	8.586	-2.86794	0.00433208	0.475881	-2.13537
ENSG00000231199.2	0.68813	0.686575	2.86757	0.00433705	0.475881	-2.1362
ENSG00000253481.2	-1.73569	8.73424	-2.86691	0.00434596	0.475881	-2.13769
ENSG00000235064.1	1.17924	10.0139	2.86648	0.00435181	0.475881	-2.13867
ENSG00000242888.1	1.22263	2.23041	2.86604	0.00435766	0.475881	-2.13965
ENSG00000279534.1	0.44337	0.222192	2.86509	0.00437061	0.475881	-2.1418
ENSG00000259033.1	-1.29826	2.82197	-2.86441	0.0043798	0.475881	-2.14333
ENSG00000181616.8	0.818213	0.866173	2.86429	0.00438143	0.475881	-2.1436
ENSG00000170923.2	0.509867	0.335709	2.86421	0.00438246	0.475881	-2.14377
ENSG00000239464.3	0.43299	0.21699	2.86339	0.00439367	0.475881	-2.14563
ENSG00000234377.6	-0.964706	6.0088	-2.86325	0.00439551	0.475881	-2.14594
ENSG00000252817.2	-1.30051	13.7464	-2.86277	0.00440208	0.475881	-2.14702
ENSG00000266390.1	0.492952	0.24704	2.8613	0.00442221	0.475881	-2.15034
ENSG00000229747.1	0.574258	0.422394	2.86109	0.00442499	0.475881	-2.15079
ENSG00000251663.1	0.456499	0.228772	2.86106	0.00442548	0.475881	-2.15087
ENSG00000269981.1	-1.31328	12.8491	-2.86005	0.00443929	0.475881	-2.15314
ENSG00000268153.4	0.636828	0.624688	2.85855	0.00445988	0.475881	-2.1565
ENSG00000211904.2	-1.74147	15.2718	-2.85809	0.00446628	0.475881	-2.15755
ENSG00000275784.1	-0.738626	13.3583	-2.85694	0.00448217	0.475881	-2.16013
ENSG00000264825.1	-1.41053	3.44204	-2.85614	0.00449328	0.475881	-2.16193
ENSG00000275895.3	-1.08005	8.29613	-2.85602	0.00449491	0.475881	-2.16219
ENSG00000267645.4	-1.3821	6.7686	-2.85429	0.00451901	0.475881	-2.16608
ENSG00000184612.8	1.13994	10.0456	2.85415	0.00452103	0.475881	-2.1664
ENSG00000243135.4	-1.12524	3.40025	-2.85383	0.00452546	0.475881	-2.16711
ENSG00000222496.1	0.427507	0.214243	2.85221	0.00454813	0.475881	-2.17074
ENSG00000141028.6	-1.08765	11.6804	-2.85213	0.00454928	0.475881	-2.17093
ENSG00000264647.1	-1.62599	8.08022	-2.85201	0.00455096	0.475881	-2.1712
ENSG00000207099.1	0.498637	0.249889	2.85182	0.00455373	0.475881	-2.17164
ENSG00000268938.2	-1.03668	11.7804	-2.85168	0.00455569	0.475881	-2.17195
ENSG00000200713.1	0.494276	0.247703	2.85127	0.00456146	0.475881	-2.17287
ENSG00000228060.1	-1.10637	11.3278	-2.85097	0.00456566	0.475881	-2.17354
ENSG00000269919.1	-1.42625	9.43801	-2.85067	0.00456981	0.475881	-2.1742
ENSG00000228374.1	0.408959	0.204948	2.84955	0.00458572	0.475881	-2.17672
ENSG00000227484.1	-1.46228	4.39329	-2.84919	0.00459074	0.475881	-2.17752
ENSG00000230681.1	0.756445	0.724061	2.84861	0.00459904	0.475881	-2.17883
ENSG00000280725.1	0.449999	0.225515	2.84829	0.00460355	0.475881	-2.17954
ENSG00000227510.3	0.551177	0.399954	2.84819	0.00460502	0.475881	-2.17977
ENSG00000213417.3	0.396634	0.198771	2.84764	0.0046128	0.475881	-2.181
ENSG00000198367.3	0.386449	0.193667	2.84761	0.00461321	0.475881	-2.18107
ENSG00000095397.12	-0.288688	15.0998	-2.84719	0.00461923	0.475881	-2.18201
ENSG00000221618.1	0.68271	0.455085	2.84673	0.00462578	0.475881	-2.18304
ENSG00000250668.1	0.438957	0.219981	2.8461	0.00463479	0.475881	-2.18446
ENSG00000232586.1	-1.21599	7.97186	-2.84554	0.00464273	0.475881	-2.1857
ENSG00000272791.1	-0.797146	12.2947	-2.84533	0.00464571	0.475881	-2.18617
ENSG00000228730.1	0.42276	0.211864	2.84414	0.00466281	0.475881	-2.18883
ENSG00000267127.5	-0.851046	9.00029	-2.84367	0.00466961	0.475881	-2.18989
ENSG00000183458.12	-0.439392	12.3706	-2.84344	0.0046728	0.475881	-2.19039
ENSG00000204776.6	-1.43962	3.52199	-2.84302	0.00467885	0.475881	-2.19133
ENSG00000275826.1	0.45378	0.264608	2.84286	0.00468125	0.475881	-2.1917
ENSG00000110777.10	-0.528396	13.8772	-2.84243	0.00468743	0.475881	-2.19266
ENSG00000168081.7	-0.983103	10.8118	-2.84209	0.00469228	0.475881	-2.19341
ENSG00000275475.1	-1.58153	4.54561	-2.84112	0.00470632	0.475881	-2.19558
ENSG00000220739.2	1.39962	2.83332	2.84112	0.00470635	0.475881	-2.19558
ENSG00000277406.1	-1.51417	7.16352	-2.84029	0.00471846	0.475881	-2.19745
ENSG00000172146.1	0.412295	0.206619	2.83718	0.00476373	0.475881	-2.20438
ENSG00000225045.1	0.440784	0.257776	2.83644	0.00477465	0.475881	-2.20605
ENSG00000227698.1	-1.40305	9.31139	-2.83626	0.00477725	0.475881	-2.20644
ENSG00000258735.1	-1.19222	7.1574	-2.83623	0.00477763	0.475881	-2.2065
ENSG00000243290.1	-1.52354	11.7906	-2.8362	0.00477807	0.475881	-2.20656
ENSG00000251455.1	-0.947362	9.48905	-2.83557	0.00478737	0.475881	-2.20798
ENSG00000253742.1	-1.63547	10.0653	-2.83443	0.00480423	0.475881	-2.21053
ENSG00000234427.1	1.32419	3.30533	2.83391	0.00481181	0.475881	-2.21167
ENSG00000254855.1	-1.49241	7.32534	-2.8339	0.00481199	0.475881	-2.2117
ENSG00000242151.1	0.560122	0.377133	2.83388	0.00481232	0.475881	-2.21175
ENSG00000136206.3	-0.732425	10.3005	-2.83376	0.00481403	0.475881	-2.21201
ENSG00000020633.17	-0.329648	15.905	-2.8326	0.00483133	0.475881	-2.21461
ENSG00000251916.1	-1.41424	2.79498	-2.83176	0.00484369	0.475881	-2.21647
ENSG00000250011.1	-1.43828	7.73553	-2.83138	0.00484939	0.475881	-2.21732
ENSG00000232218.1	-1.47352	10.2875	-2.83101	0.0048549	0.475881	-2.21814
ENSG00000247134.5	-0.936571	12.7389	-2.83056	0.00486161	0.475881	-2.21915
ENSG00000208036.1	-1.86088	7.45064	-2.82925	0.00488114	0.475881	-2.22206
ENSG00000207721.1	-1.74808	11.7328	-2.82782	0.0049027	0.475881	-2.22525
ENSG00000274520.1	-1.97948	6.6934	-2.82777	0.00490335	0.475881	-2.22535
ENSG00000266347.2	-1.85305	7.74941	-2.82729	0.00491065	0.475881	-2.22643
ENSG00000240281.2	0.456655	0.22885	2.82703	0.0049146	0.475881	-2.22701
ENSG00000231667.2	0.390891	0.195893	2.82672	0.00491924	0.475881	-2.2277
ENSG00000103310.9	1.23566	8.74279	2.82654	0.00492195	0.475881	-2.2281
ENSG00000253143.3	0.597979	0.470859	2.82587	0.00493211	0.475881	-2.22959
ENSG00000225022.1	0.500867	13.755	2.82482	0.00494791	0.475881	-2.23191
ENSG00000270664.1	0.787784	0.764509	2.82398	0.00496063	0.475881	-2.23378
ENSG00000015520.13	-0.787807	12.2753	-2.82374	0.0049643	0.475881	-2.23431
ENSG00000258873.2	0.63586	0.575602	2.82367	0.00496535	0.475881	-2.23447
ENSG00000256035.1	1.23736	2.6375	2.82335	0.0049703	0.475881	-2.23519
ENSG00000184271.14	-0.267691	13.8167	-2.82209	0.00498953	0.475881	-2.23799
ENSG00000229962.1	0.911411	1.30191	2.82179	0.00499404	0.475881	-2.23865
ENSG00000253460.2	-1.7345	8.01708	-2.82177	0.00499432	0.475881	-2.23869
ENSG00000273148.1	-0.507822	13.2224	-2.82158	0.00499719	0.475881	-2.2391
ENSG00000251193.1	0.612702	0.534395	2.82115	0.00500392	0.475881	-2.24008
ENSG00000232546.1	-0.985083	13.3124	-2.82101	0.00500605	0.475881	-2.24039
ENSG00000259116.1	-1.2307	10.9439	-2.82018	0.00501878	0.475881	-2.24223
ENSG00000211575.2	-1.42331	2.80951	-2.81959	0.00502784	0.475881	-2.24354
ENSG00000211653.2	-0.777408	19.2198	-2.81903	0.00503646	0.475881	-2.24478
ENSG00000073598.5	-1.23109	7.74184	-2.81706	0.00506681	0.475881	-2.24914
ENSG00000270091.1	-0.382678	13.7925	-2.81653	0.00507504	0.475881	-2.25032
ENSG00000223597.2	0.474022	0.281556	2.81634	0.00507798	0.475881	-2.25074
ENSG00000254706.2	-1.45237	6.51718	-2.81619	0.0050804	0.475881	-2.25108
ENSG00000274057.1	-1.05999	1.35706	-2.81603	0.00508279	0.475881	-2.25142
ENSG00000244155.1	-1.12689	1.6373	-2.81559	0.00508966	0.475881	-2.2524
ENSG00000261294.1	1.61902	5.33059	2.81396	0.00511512	0.475881	-2.25602
ENSG00000278056.1	0.888494	0.860898	2.81382	0.00511726	0.475881	-2.25632
ENSG00000211633.3	-1.60435	10.5284	-2.81367	0.00511955	0.475881	-2.25665
ENSG00000274092.1	-0.638081	12.7947	-2.81354	0.00512166	0.475881	-2.25695
ENSG00000274452.1	0.824389	0.772294	2.81353	0.00512177	0.475881	-2.25696
ENSG00000150672.15	-0.441062	9.70489	-2.81311	0.00512832	0.475881	-2.25789
ENSG00000239486.1	-1.12665	12.0702	-2.81292	0.00513137	0.475881	-2.25832
ENSG00000279669.1	0.520882	0.310818	2.81269	0.00513491	0.475881	-2.25882
ENSG00000235499.1	-0.730551	14.0903	-2.81187	0.00514778	0.475881	-2.26063
ENSG00000269564.1	0.593505	0.458473	2.8104	0.00517096	0.475881	-2.26389
ENSG00000248434.1	0.557322	0.438279	2.80972	0.00518175	0.475881	-2.2654
ENSG00000242553.1	-1.07246	11.2384	-2.80959	0.00518372	0.475881	-2.26568
ENSG00000258661.1	-1.25848	3.06799	-2.80729	0.00522022	0.475881	-2.27077
ENSG00000243910.6	-1.0311	8.7186	-2.80668	0.00522997	0.475881	-2.27212
ENSG00000258381.1	0.579646	0.343869	2.80619	0.0052378	0.475881	-2.2732
ENSG00000237481.1	-1.36972	8.1947	-2.80562	0.00524691	0.475881	-2.27446
ENSG00000211728.2	-1.52424	9.07518	-2.80559	0.00524736	0.475881	-2.27452
ENSG00000198064.12	0.698471	10.3857	2.80545	0.00524953	0.475881	-2.27482
ENSG00000264187.1	-1.21562	6.67741	-2.80475	0.00526082	0.475881	-2.27638
ENSG00000225331.1	-1.38964	6.38323	-2.80359	0.00527944	0.475881	-2.27894
ENSG00000231388.1	0.440324	0.262735	2.80291	0.00529037	0.475881	-2.28044
ENSG00000215881.3	0.491494	0.2928	2.80224	0.00530114	0.475881	-2.28191
ENSG00000213315.5	0.593416	16.374	2.80183	0.00530772	0.475881	-2.28281
ENSG00000272076.1	-1.46092	7.6461	-2.80135	0.00531555	0.475881	-2.28388
ENSG00000260671.2	-1.48786	10.5332	-2.80119	0.0053181	0.475881	-2.28423
ENSG00000224632.1	0.623739	0.494336	2.80081	0.00532429	0.475881	-2.28507
ENSG00000232815.1	-0.729423	12.764	-2.80041	0.00533077	0.475881	-2.28595
ENSG00000207973.1	-1.37602	12.2984	-2.79909	0.00535215	0.475881	-2.28885
ENSG00000233999.3	-1.59143	10.7248	-2.79886	0.005356	0.475881	-2.28937
ENSG00000272456.1	-1.29527	4.01984	-2.79854	0.00536116	0.475881	-2.29007
ENSG00000232723.1	0.640732	0.523356	2.7983	0.00536509	0.475881	-2.2906
ENSG00000253551.1	0.650545	0.571683	2.79654	0.00539387	0.475881	-2.29448
ENSG00000279743.1	0.473934	0.316944	2.79602	0.00540243	0.475881	-2.29563
ENSG00000181562.3	0.934977	1.4873	2.79567	0.00540823	0.475881	-2.2964
ENSG00000230994.1	0.473721	0.281633	2.79369	0.00544075	0.475881	-2.30074
ENSG00000238833.1	0.611384	0.367925	2.79326	0.00544796	0.475881	-2.3017
ENSG00000176922.3	0.456945	0.271818	2.79231	0.00546357	0.475881	-2.30378
ENSG00000273230.1	-0.289957	13.9472	-2.79179	0.00547233	0.475881	-2.30494
ENSG00000182053.11	0.42431	0.251326	2.79094	0.00548635	0.475881	-2.30679
ENSG00000259013.2	1.29257	2.10529	2.79091	0.00548696	0.475881	-2.30687
ENSG00000259171.1	-1.62006	7.23992	-2.79089	0.0054872	0.475881	-2.3069
ENSG00000229887.3	1.30922	6.88136	2.79086	0.00548778	0.475881	-2.30698
ENSG00000202255.1	-1.63401	4.28222	-2.79084	0.00548807	0.475881	-2.30702
ENSG00000275485.1	-1.13656	11.0837	-2.79028	0.0054974	0.475881	-2.30825
ENSG00000273018.4	-1.20909	6.56215	-2.7879	0.00553727	0.475881	-2.31348
ENSG00000253318.1	0.520968	0.411603	2.78779	0.00553899	0.475881	-2.3137
ENSG00000222414.1	1.41422	2.26112	2.78692	0.00555365	0.475881	-2.31562
ENSG00000237372.2	-0.771859	10.11	-2.78676	0.00555638	0.475881	-2.31597
ENSG00000207187.1	0.762555	0.674766	2.78671	0.00555722	0.475881	-2.31608
ENSG00000244062.1	0.78942	1.03667	2.78664	0.00555846	0.475881	-2.31624
ENSG00000207207.1	-1.52359	3.26048	-2.7863	0.00556411	0.475881	-2.31698
ENSG00000256742.1	-1.32402	9.15894	-2.78599	0.00556935	0.475881	-2.31766
ENSG00000253131.1	-1.70113	8.91049	-2.78565	0.00557509	0.475881	-2.31841
ENSG00000270296.1	1.60587	5.39915	2.7851	0.00558431	0.475881	-2.3196
ENSG00000258706.1	0.456996	0.27681	2.78499	0.00558629	0.475881	-2.31986
ENSG00000255554.1	0.813282	1.06916	2.78408	0.00560159	0.47594	-2.32184
ENSG00000249247.1	0.490657	0.293964	2.78288	0.00562213	0.47594	-2.32449
ENSG00000074211.12	0.686686	11.9931	2.78225	0.00563285	0.47594	-2.32587
ENSG00000251246.1	-1.08266	2.21686	-2.78111	0.00565232	0.47594	-2.32837
ENSG00000256007.1	-1.38357	3.45848	-2.78013	0.00566907	0.47594	-2.33051
ENSG00000244459.2	-0.678529	13.9975	-2.77925	0.00568422	0.47594	-2.33244
ENSG00000231967.1	-1.43853	9.98552	-2.77903	0.00568787	0.47594	-2.3329
ENSG00000254909.1	-0.867559	14.2339	-2.77872	0.0056932	0.47594	-2.33358
ENSG00000264781.1	-1.87101	5.91717	-2.77865	0.00569444	0.47594	-2.33374
ENSG00000280483.1	-1.75071	8.41131	-2.77724	0.00571881	0.47594	-2.33683
ENSG00000219941.1	0.82462	1.1125	2.77682	0.00572611	0.47594	-2.33775
ENSG00000178645.11	0.636796	0.762364	2.77568	0.0057458	0.47594	-2.34023
ENSG00000224599.1	-0.629402	0.634898	-2.77483	0.00576063	0.47594	-2.3421
ENSG00000089101.16	-0.732226	8.0318	-2.77394	0.00577614	0.47594	-2.34404
ENSG00000272744.1	-0.905574	11.5919	-2.7731	0.00579076	0.47594	-2.34587
ENSG00000211949.3	-0.691231	19.7609	-2.77287	0.00579485	0.47594	-2.34638
ENSG00000213560.4	1.47693	7.65049	2.7728	0.00579609	0.47594	-2.34654
ENSG00000224031.1	1.49467	4.25591	2.77173	0.00581481	0.47594	-2.34887
ENSG00000255459.1	-0.610625	0.580078	-2.77159	0.00581714	0.47594	-2.34916
ENSG00000248506.1	0.619264	0.592067	2.77146	0.00581947	0.47594	-2.34945
ENSG00000252081.1	0.516424	0.314499	2.77138	0.00582092	0.47594	-2.34963
ENSG00000168477.16	-0.435409	12.5203	-2.77126	0.00582305	0.47594	-2.3499
ENSG00000204873.4	0.503028	0.342218	2.76958	0.00585256	0.476446	-2.35355
ENSG00000254174.1	-1.68567	11.0715	-2.76946	0.00585466	0.476446	-2.35381
ENSG00000204528.3	-0.906465	13.2368	-2.76919	0.00585948	0.476446	-2.35441
ENSG00000272430.1	-1.34603	8.24961	-2.7686	0.00586984	0.476446	-2.35568
ENSG00000279900.1	-1.21849	10.8007	-2.76835	0.00587442	0.476446	-2.35625
ENSG00000242766.1	-1.60858	10.2187	-2.76805	0.00587961	0.476446	-2.35689
ENSG00000259799.1	-1.29092	8.84443	-2.76778	0.00588439	0.476446	-2.35747
ENSG00000243063.1	-1.31464	13.0836	-2.76616	0.00591325	0.478143	-2.36101
ENSG00000275115.1	0.780816	0.84653	2.76325	0.00596523	0.481339	-2.36734
ENSG00000253435.1	-1.68506	7.08541	-2.76293	0.00597107	0.481339	-2.36805
ENSG00000260048.2	-1.69515	5.39597	-2.76262	0.00597665	0.481339	-2.36872
ENSG00000279670.1	-1.26817	7.07827	-2.76153	0.00599627	0.482277	-2.37109
ENSG00000230867.1	0.925904	1.2626	2.75999	0.00602408	0.48305	-2.37444
ENSG00000230384.1	1.07463	2.11436	2.75793	0.00606143	0.48305	-2.37891
ENSG00000239383.1	0.57084	0.437245	2.75779	0.00606412	0.48305	-2.37923
ENSG00000203279.3	-1.3237	9.59537	-2.75652	0.00608724	0.48305	-2.38198
ENSG00000254941.1	-0.691751	13.828	-2.75588	0.006099	0.48305	-2.38337
ENSG00000275741.1	-1.19717	2.59159	-2.75528	0.00610995	0.48305	-2.38467
ENSG00000244437.1	-0.674326	18.7496	-2.75496	0.00611585	0.48305	-2.38536
ENSG00000279825.1	-1.19265	5.08854	-2.75463	0.006122	0.48305	-2.38609
ENSG00000236901.4	-0.276345	13.7928	-2.75435	0.00612707	0.48305	-2.38669
ENSG00000266970.1	-0.788366	11.3214	-2.75426	0.00612875	0.48305	-2.38689
ENSG00000211644.2	-0.676878	18.8913	-2.75409	0.00613181	0.48305	-2.38725
ENSG00000225017.1	1.18296	2.73552	2.75402	0.00613318	0.48305	-2.38741
ENSG00000269054.1	-0.654276	12.2051	-2.75354	0.006142	0.48305	-2.38845
ENSG00000178789.7	-0.441657	11.9858	-2.75295	0.00615287	0.48305	-2.38973
ENSG00000223831.1	-1.38108	3.27129	-2.75292	0.00615342	0.48305	-2.38979
ENSG00000259483.1	-1.37469	3.83085	-2.75235	0.00616389	0.48305	-2.39102
ENSG00000253523.1	0.748923	0.733195	2.75226	0.00616562	0.48305	-2.39122
ENSG00000234174.1	-1.37196	5.28849	-2.75081	0.00619257	0.48308	-2.39437
ENSG00000274767.1	-1.264	8.62001	-2.75045	0.00619919	0.48308	-2.39514
ENSG00000199248.1	0.990586	1.09118	2.75031	0.00620181	0.48308	-2.39545
ENSG00000234267.2	0.522271	0.455636	2.74997	0.00620815	0.48308	-2.39619
ENSG00000182950.2	-0.7689	12.1635	-2.74968	0.00621351	0.48308	-2.39681
ENSG00000267677.1	-1.21495	2.606	-2.74909	0.00622457	0.48308	-2.3981
ENSG00000258454.1	-1.41075	7.62243	-2.7483	0.00623919	0.48308	-2.39979
ENSG00000224539.1	0.621285	0.650951	2.74816	0.00624197	0.48308	-2.40011
ENSG00000278138.1	0.500501	0.343456	2.74749	0.00625451	0.48308	-2.40156
ENSG00000237672.1	-1.21348	10.0415	-2.74713	0.00626115	0.48308	-2.40233
ENSG00000267895.1	-1.15157	2.12375	-2.74694	0.0062648	0.48308	-2.40275
ENSG00000257283.1	-1.09425	10.3357	-2.74574	0.00628729	0.48308	-2.40534
ENSG00000251294.1	0.454868	0.310022	2.74531	0.00629547	0.48308	-2.40628
ENSG00000250622.1	0.695939	0.639052	2.74403	0.00631965	0.48308	-2.40905
ENSG00000281591.1	1.28422	6.92348	2.74357	0.00632822	0.48308	-2.41002
ENSG00000259403.1	0.990359	1.29043	2.74306	0.00633805	0.48308	-2.41114
ENSG00000258831.1	-1.22628	3.23809	-2.74206	0.00635696	0.48308	-2.4133
ENSG00000237068.1	0.779956	0.967745	2.74204	0.00635727	0.48308	-2.41333
ENSG00000236431.1	-1.57564	9.34941	-2.74199	0.00635821	0.48308	-2.41344
ENSG00000267751.4	0.386913	15.7495	2.74194	0.00635918	0.48308	-2.41355
ENSG00000278267.1	-1.77989	9.98023	-2.74189	0.0063601	0.48308	-2.41365
ENSG00000258260.1	-1.19955	2.68593	-2.7418	0.00636188	0.48308	-2.41385
ENSG00000241251.2	-1.4682	5.85969	-2.7416	0.00636567	0.48308	-2.41428
ENSG00000269553.1	-1.49605	4.80128	-2.73935	0.00640878	0.484006	-2.41916
ENSG00000274333.3	-1.0183	4.67603	-2.73897	0.00641602	0.484006	-2.41997
ENSG00000235370.6	-1.00132	5.9658	-2.73845	0.00642602	0.484006	-2.4211
ENSG00000128011.4	-0.421586	12.1902	-2.73769	0.00644049	0.484006	-2.42272
ENSG00000229869.1	-1.50374	6.62529	-2.73549	0.00648308	0.484006	-2.42748
ENSG00000254756.1	-1.18739	10.189	-2.73517	0.00648922	0.484006	-2.42816
ENSG00000270467.1	-1.65114	7.48915	-2.73461	0.00650002	0.484006	-2.42936
ENSG00000213077.5	-1.27781	4.69592	-2.73262	0.00653881	0.484006	-2.43366
ENSG00000258830.1	-1.22956	6.60387	-2.73226	0.00654577	0.484006	-2.43442
ENSG00000267650.1	-1.34746	5.84597	-2.73199	0.00655114	0.484006	-2.43502
ENSG00000231909.7	0.880359	1.28917	2.73151	0.00656045	0.484006	-2.43604
ENSG00000178440.5	-1.03156	11.2776	-2.73111	0.00656837	0.484006	-2.43691
ENSG00000233010.1	1.26834	2.71184	2.73104	0.00656969	0.484006	-2.43706
ENSG00000217416.4	-1.48117	6.60457	-2.73086	0.00657315	0.484006	-2.43744
ENSG00000222849.1	-1.58714	4.09653	-2.73056	0.00657908	0.484006	-2.43809
ENSG00000233122.2	-0.511048	11.8618	-2.73052	0.00657997	0.484006	-2.43818
ENSG00000228625.1	1.23724	2.72485	2.7302	0.00658622	0.484006	-2.43887
ENSG00000226246.1	1.29833	5.92348	2.73016	0.00658689	0.484006	-2.43894
ENSG00000174028.6	-0.282565	15.4855	-2.73013	0.00658758	0.484006	-2.43902
ENSG00000251536.2	0.6517	0.777983	2.72988	0.00659239	0.484006	-2.43955
ENSG00000237337.1	0.580472	0.512667	2.72968	0.00659646	0.484006	-2.43999
ENSG00000277311.1	-1.73315	5.86498	-2.72906	0.00660858	0.484006	-2.44132
ENSG00000182108.8	-0.398882	15.3843	-2.72899	0.00660994	0.484006	-2.44146
ENSG00000266240.1	-1.46265	3.26169	-2.72822	0.00662525	0.484541	-2.44313
ENSG00000253530.1	0.99918	1.52942	2.72675	0.00665415	0.484954	-2.44627
ENSG00000227332.1	-0.562203	0.430415	-2.72671	0.00665496	0.484954	-2.44636
ENSG00000213189.5	-1.06613	13.8392	-2.72599	0.00666924	0.485017	-2.44791
ENSG00000187848.11	-1.24268	6.15688	-2.72548	0.0066795	0.485017	-2.44902
ENSG00000226842.1	-1.2763	3.05995	-2.72543	0.00668043	0.485017	-2.44912
ENSG00000276775.1	-1.76988	9.11707	-2.72488	0.00669138	0.485017	-2.4503
ENSG00000080293.8	-0.981328	8.51658	-2.72465	0.00669591	0.485017	-2.45079
ENSG00000132938.17	-0.70207	8.74692	-2.72406	0.00670783	0.485051	-2.45207
ENSG00000253999.1	-0.617688	0.521324	-2.72356	0.00671774	0.485051	-2.45313
ENSG00000259381.2	-1.029	9.90083	-2.72342	0.00672045	0.485051	-2.45342
ENSG00000147613.6	0.632645	0.640119	2.72292	0.00673047	0.485195	-2.4545
ENSG00000263513.4	-1.03481	9.09001	-2.72233	0.00674228	0.485369	-2.45576
ENSG00000280502.1	-1.05598	12.125	-2.722	0.00674893	0.485369	-2.45648
ENSG00000239593.1	-1.37075	6.41662	-2.72023	0.00678455	0.487351	-2.46027
ENSG00000249795.1	0.647492	0.572998	2.71912	0.00680707	0.487639	-2.46266
ENSG00000202533.1	-1.43335	12.3142	-2.71903	0.00680877	0.487639	-2.46284
ENSG00000279568.1	-1.11432	8.71911	-2.71884	0.00681273	0.487639	-2.46326
ENSG00000214200.2	1.15598	2.44727	2.71683	0.00685355	0.488825	-2.46757
ENSG00000223714.1	-1.3597	6.24736	-2.71589	0.00687259	0.48929	-2.46957
ENSG00000241106.5	-0.431274	13.7868	-2.71571	0.00687626	0.48929	-2.46995
ENSG00000279488.1	-0.672685	10.5432	-2.7152	0.0068868	0.489344	-2.47106
ENSG00000278601.1	-1.181	9.54292	-2.71428	0.00690549	0.489344	-2.47301
ENSG00000222365.1	-1.2702	14.1261	-2.71409	0.00690938	0.489344	-2.47342
ENSG00000149243.14	0.358663	14.3659	2.71349	0.00692175	0.489647	-2.47471
ENSG00000220694.2	0.953682	1.48073	2.71121	0.00696881	0.490905	-2.47959
ENSG00000236170.1	-1.23327	1.65941	-2.71098	0.00697343	0.490905	-2.48007
ENSG00000232065.1	-0.870734	12.7335	-2.71066	0.00698011	0.490905	-2.48076
ENSG00000280020.1	-0.869757	10.4647	-2.70967	0.00700056	0.491756	-2.48287
ENSG00000265400.1	0.603396	0.545959	2.70929	0.00700848	0.491756	-2.48368
ENSG00000211659.2	-0.762756	18.7699	-2.70874	0.00701997	0.491992	-2.48486
ENSG00000261795.1	-1.15593	5.73142	-2.70702	0.00705575	0.49249	-2.48852
ENSG00000280992.1	-1.30047	12.7987	-2.70671	0.00706236	0.49249	-2.4892
ENSG00000226547.2	0.912723	1.27949	2.70629	0.007071	0.49249	-2.49008
ENSG00000273196.1	-1.71205	9.75641	-2.70593	0.00707872	0.49249	-2.49087
ENSG00000253942.1	0.937594	1.54525	2.70575	0.00708246	0.49249	-2.49125
ENSG00000230798.4	-1.38806	6.32736	-2.70559	0.00708566	0.49249	-2.49157
ENSG00000170289.11	-1.05346	6.58419	-2.70449	0.00710888	0.49249	-2.49393
ENSG00000240096.1	-0.884944	11.6191	-2.7036	0.00712759	0.49249	-2.49582
ENSG00000277795.1	-1.30514	6.87843	-2.70268	0.00714706	0.49249	-2.49779
ENSG00000275675.1	-1.44425	3.97972	-2.70235	0.00715399	0.49249	-2.49849
ENSG00000243519.1	-1.33177	3.46939	-2.7023	0.00715512	0.49249	-2.4986
ENSG00000179477.8	-0.858462	10.5419	-2.70168	0.00716812	0.49249	-2.49991
ENSG00000278456.1	-1.41678	6.56637	-2.70067	0.00718968	0.49249	-2.50207
ENSG00000264595.1	0.467795	0.28788	2.70015	0.00720063	0.49249	-2.50317
ENSG00000104432.11	0.269006	15.4134	2.69996	0.00720464	0.49249	-2.50357
ENSG00000265091.4	-1.23794	7.53113	-2.69938	0.0072172	0.49249	-2.50482
ENSG00000206913.1	-1.43591	10.9736	-2.69836	0.00723896	0.49249	-2.50699
ENSG00000212434.2	0.785964	0.676349	2.69826	0.00724112	0.49249	-2.50721
ENSG00000241755.1	-0.959725	17.615	-2.69817	0.00724295	0.49249	-2.50739
ENSG00000187730.7	-0.368363	13.7677	-2.6978	0.00725078	0.49249	-2.50817
ENSG00000181408.3	-1.41383	7.22309	-2.69773	0.00725235	0.49249	-2.50832
ENSG00000263368.1	1.34244	4.41612	2.69745	0.00725836	0.49249	-2.50892
ENSG00000224585.1	-1.82332	6.76553	-2.69737	0.00726013	0.49249	-2.50909
ENSG00000227029.1	0.524735	0.396099	2.69713	0.00726516	0.49249	-2.50959
ENSG00000185074.7	0.842188	1.22426	2.69633	0.00728239	0.49249	-2.5113
ENSG00000255977.1	1.49949	6.93949	2.69614	0.00728648	0.49249	-2.5117
ENSG00000260551.1	0.671615	0.934225	2.69522	0.00730624	0.49249	-2.51365
ENSG00000278638.1	-1.24087	9.39686	-2.69356	0.0073421	0.49249	-2.51718
ENSG00000256837.1	0.492341	0.333198	2.69331	0.00734766	0.49249	-2.51772
ENSG00000241130.1	-0.966455	1.44378	-2.69286	0.00735729	0.49249	-2.51867
ENSG00000254176.1	-1.61019	7.66885	-2.69215	0.00737281	0.49249	-2.52018
ENSG00000207129.1	-1.70849	9.60435	-2.69199	0.00737631	0.49249	-2.52052
ENSG00000213780.9	-0.325041	13.8251	-2.69142	0.00738876	0.49249	-2.52174
ENSG00000272884.1	-0.934447	3.15153	-2.69138	0.00738961	0.49249	-2.52182
ENSG00000261067.5	-0.335507	11.2114	-2.69125	0.00739226	0.49249	-2.52208
ENSG00000261166.1	0.503653	0.413929	2.69077	0.00740291	0.49249	-2.52311
ENSG00000258673.1	-1.25627	3.2207	-2.69036	0.00741185	0.49249	-2.52398
ENSG00000221198.2	0.616915	0.384106	2.68942	0.00743226	0.49249	-2.52596
ENSG00000228056.3	1.44011	5.92133	2.68869	0.00744829	0.49249	-2.52751
ENSG00000259361.4	0.533411	0.521473	2.68868	0.00744852	0.49249	-2.52754
ENSG00000082684.13	-0.343574	12.2011	-2.6885	0.00745255	0.49249	-2.52793
ENSG00000239628.1	0.898662	1.28151	2.68649	0.00749679	0.49249	-2.53219
ENSG00000231579.3	-1.43101	6.56765	-2.68588	0.00751024	0.49249	-2.53348
ENSG00000182397.13	-1.05603	6.65942	-2.68562	0.00751602	0.49249	-2.53403
ENSG00000247728.2	-1.26621	7.32478	-2.68405	0.00755083	0.49249	-2.53735
ENSG00000207865.1	-1.69972	8.28346	-2.68387	0.00755481	0.49249	-2.53773
ENSG00000256502.1	-0.390371	0.194739	-2.68351	0.00756271	0.49249	-2.53848
ENSG00000273485.1	-1.33414	5.1111	-2.68329	0.00756773	0.49249	-2.53896
ENSG00000248367.1	-0.464209	14.8324	-2.68262	0.00758262	0.49249	-2.54038
ENSG00000154537.4	-1.17126	10.8762	-2.68192	0.00759826	0.49249	-2.54186
ENSG00000237951.1	0.930758	1.41912	2.68138	0.00761039	0.49249	-2.54301
ENSG00000230531.1	0.494566	0.374569	2.68073	0.00762494	0.49249	-2.54438
ENSG00000248817.1	1.29099	4.53885	2.68002	0.0076408	0.49249	-2.54588
ENSG00000259711.1	-1.07637	1.9476	-2.67983	0.00764491	0.49249	-2.54626
ENSG00000204882.3	-0.713685	11.6824	-2.67965	0.00764901	0.49249	-2.54665
ENSG00000254815.4	-0.408718	13.4511	-2.67965	0.00764901	0.49249	-2.54665
ENSG00000211647.1	-1.5932	8.49847	-2.67965	0.00764906	0.49249	-2.54665
ENSG00000237759.1	0.478525	0.298141	2.67852	0.00767456	0.49249	-2.54905
ENSG00000202260.1	1.16722	1.79763	2.67803	0.00768545	0.49249	-2.55007
ENSG00000230538.1	0.599285	0.580264	2.67726	0.007703	0.49249	-2.55171
ENSG00000183397.5	-0.297887	15.6813	-2.67683	0.00771274	0.49249	-2.55262
ENSG00000214607.2	0.428739	0.303538	2.6768	0.0077133	0.49249	-2.55267
ENSG00000255503.1	-1.30145	9.69196	-2.67673	0.007715	0.49249	-2.55283
ENSG00000233937.5	-0.269813	13.7529	-2.67662	0.00771747	0.49249	-2.55306
ENSG00000277099.1	0.451714	0.267916	2.67431	0.00776989	0.49249	-2.55792
ENSG00000256967.1	-0.353712	14.2102	-2.67425	0.0077712	0.49249	-2.55805
ENSG00000263413.2	-1.83211	6.86707	-2.67364	0.00778521	0.49249	-2.55934
ENSG00000227152.5	0.347351	0.174073	2.67355	0.00778726	0.49249	-2.55953
ENSG00000226218.1	0.370381	0.185614	2.6733	0.00779303	0.49249	-2.56006
ENSG00000278524.1	-1.55726	3.95472	-2.67304	0.00779898	0.49249	-2.56061
ENSG00000253611.1	0.43125	0.256341	2.67266	0.0078075	0.49249	-2.5614
ENSG00000223730.1	1.13495	2.96988	2.67161	0.00783175	0.49249	-2.56363
ENSG00000253195.2	0.397201	0.199055	2.67152	0.00783374	0.49249	-2.56381
ENSG00000264057.1	-1.08372	10.3132	-2.67118	0.00784149	0.49249	-2.56452
ENSG00000211933.2	-1.32045	12.5122	-2.67086	0.00784895	0.49249	-2.5652
ENSG00000276094.1	0.438776	0.21989	2.67061	0.00785456	0.49249	-2.56572
ENSG00000132259.11	-0.941703	8.85747	-2.67054	0.00785625	0.49249	-2.56587
ENSG00000236800.1	-0.622573	0.56282	-2.67021	0.0078638	0.49249	-2.56656
ENSG00000268355.1	-1.22013	8.47234	-2.66982	0.00787285	0.49249	-2.56739
ENSG00000252627.1	1.50879	3.32913	2.66973	0.00787491	0.49249	-2.56758
ENSG00000230130.1	0.339672	0.170225	2.66947	0.00788087	0.49249	-2.56812
ENSG00000241317.1	0.38154	0.191206	2.66887	0.00789469	0.49249	-2.56938
ENSG00000252291.1	0.419164	0.210062	2.66868	0.00789912	0.49249	-2.56978
ENSG00000259987.1	0.349163	0.174981	2.66848	0.00790384	0.49249	-2.57021
ENSG00000074276.9	-0.451055	16.8019	-2.66825	0.00790907	0.49249	-2.57069
ENSG00000201426.1	0.433906	0.217449	2.66775	0.00792075	0.49249	-2.57175
ENSG00000253992.1	0.380057	0.190463	2.6677	0.00792193	0.49249	-2.57186
ENSG00000182365.4	0.359164	0.179993	2.66716	0.0079344	0.49249	-2.57299
ENSG00000265612.1	-1.81981	5.99261	-2.66701	0.00793782	0.49249	-2.5733
ENSG00000249018.2	0.622595	0.612678	2.6665	0.00794964	0.49249	-2.57437
ENSG00000240179.1	0.849915	1.11786	2.66639	0.00795241	0.49249	-2.57462
ENSG00000223190.1	0.388708	0.194799	2.66632	0.00795391	0.49249	-2.57475
ENSG00000259971.1	0.377102	0.188982	2.66631	0.00795411	0.49249	-2.57477
ENSG00000233587.1	0.404968	0.202947	2.66604	0.00796046	0.49249	-2.57534
ENSG00000211943.2	-0.73047	18.5168	-2.66556	0.00797152	0.49249	-2.57634
ENSG00000144785.7	-1.23562	6.50014	-2.66458	0.00799459	0.49249	-2.57842
ENSG00000276975.1	-0.917686	4.92249	-2.6634	0.00802222	0.49249	-2.5809
ENSG00000250828.1	0.377804	0.189334	2.66279	0.00803656	0.49249	-2.58218
ENSG00000231383.2	0.530551	0.401235	2.66254	0.00804232	0.49249	-2.5827
ENSG00000168913.6	-0.838533	12.0247	-2.6619	0.00805733	0.49249	-2.58404
ENSG00000221436.1	0.446878	0.22395	2.6616	0.00806445	0.49249	-2.58467
ENSG00000244618.3	0.917562	1.13486	2.66112	0.00807574	0.49249	-2.58568
ENSG00000253703.1	-1.54992	5.08496	-2.66106	0.00807714	0.49249	-2.5858
ENSG00000271565.1	0.443472	0.222243	2.6607	0.0080857	0.49249	-2.58656
ENSG00000232688.1	0.384631	0.192756	2.66051	0.00809012	0.49249	-2.58695
ENSG00000268583.1	-1.37013	7.52174	-2.66025	0.0080964	0.49249	-2.58751
ENSG00000207365.1	0.448678	0.224852	2.66014	0.00809903	0.49249	-2.58774
ENSG00000196171.3	0.376787	0.188825	2.65947	0.00811488	0.49249	-2.58915
ENSG00000251326.1	0.388438	0.194663	2.65937	0.00811721	0.49249	-2.58936
ENSG00000223313.1	-1.08146	14.1217	-2.65926	0.0081198	0.49249	-2.58958
ENSG00000261182.1	0.369433	0.219971	2.65889	0.00812845	0.49249	-2.59035
ENSG00000224300.1	0.373255	0.187054	2.65865	0.00813433	0.49249	-2.59087
ENSG00000256633.1	-1.24186	9.13441	-2.65631	0.00819011	0.49249	-2.59578
ENSG00000266443.1	0.432902	0.216946	2.6561	0.00819505	0.49249	-2.59621
ENSG00000226785.1	0.532816	0.406176	2.65596	0.00819828	0.49249	-2.59649
ENSG00000275733.1	0.405552	0.20324	2.65589	0.00820003	0.49249	-2.59665
ENSG00000255146.1	0.623024	0.741984	2.6556	0.00820708	0.49249	-2.59726
ENSG00000259563.1	-1.39053	7.59337	-2.65542	0.00821136	0.49249	-2.59764
ENSG00000255178.1	0.337672	0.169222	2.65537	0.00821249	0.49249	-2.59774
ENSG00000205884.2	0.582791	0.444745	2.65461	0.00823069	0.49249	-2.59933
ENSG00000255083.1	0.341526	0.171154	2.65433	0.00823753	0.49249	-2.59992
ENSG00000230023.2	-1.2018	6.47461	-2.65426	0.00823917	0.49249	-2.60007
ENSG00000257002.1	-1.34211	7.63375	-2.65397	0.00824597	0.49249	-2.60066
ENSG00000200521.1	0.783041	0.69045	2.65346	0.00825834	0.49249	-2.60174
ENSG00000278500.1	-1.04276	7.50491	-2.65327	0.00826294	0.49249	-2.60214
ENSG00000269859.1	0.989941	1.6897	2.65313	0.00826639	0.49249	-2.60244
ENSG00000225122.1	0.3935	0.1972	2.65237	0.0082847	0.49249	-2.60402
ENSG00000257523.1	0.372273	0.186562	2.65233	0.00828552	0.49249	-2.6041
ENSG00000236172.5	0.632798	0.908574	2.65225	0.00828757	0.49249	-2.60427
ENSG00000268335.1	0.34049	0.170634	2.65204	0.00829255	0.49249	-2.6047
ENSG00000273064.1	-0.617271	12.1176	-2.6517	0.00830088	0.49249	-2.60543
ENSG00000248891.2	0.460587	0.27695	2.65169	0.00830117	0.49249	-2.60545
ENSG00000271307.1	0.380981	0.190927	2.65127	0.00831119	0.49249	-2.60632
ENSG00000258850.1	0.347983	0.17439	2.65047	0.00833062	0.49249	-2.60799
ENSG00000267240.1	0.393514	0.197207	2.64991	0.00834418	0.49249	-2.60916
ENSG00000249818.1	0.400296	0.200606	2.64965	0.00835052	0.49249	-2.60971
ENSG00000275523.1	0.850791	0.862372	2.64919	0.00836163	0.49249	-2.61066
ENSG00000240151.3	0.376316	0.188589	2.64845	0.00837972	0.49249	-2.61221
ENSG00000274970.1	0.341093	0.170937	2.64826	0.0083845	0.49249	-2.61262
ENSG00000187900.4	0.351625	0.176215	2.64799	0.00839089	0.49249	-2.61317
ENSG00000281825.1	0.97262	1.20486	2.64757	0.00840125	0.49249	-2.61405
ENSG00000228340.4	-1.0759	6.72894	-2.64725	0.00840908	0.49249	-2.61472
ENSG00000255341.1	0.357016	0.178916	2.64702	0.00841473	0.49249	-2.61521
ENSG00000252049.1	0.461561	0.231308	2.6468	0.00841997	0.49249	-2.61565
ENSG00000269466.2	0.375793	0.188327	2.64579	0.00844481	0.49249	-2.61777
ENSG00000207215.2	0.54336	0.37724	2.64573	0.0084464	0.49249	-2.6179
ENSG00000254395.1	-1.04553	14.9889	-2.64523	0.00845853	0.49249	-2.61893
ENSG00000259747.1	-1.30823	4.39461	-2.6452	0.0084594	0.49249	-2.61901
ENSG00000234931.1	0.441269	0.301894	2.64517	0.00846017	0.49249	-2.61907
ENSG00000197124.10	-0.521335	12.1898	-2.64406	0.00848743	0.493186	-2.62138
ENSG00000224869.1	0.410771	0.205855	2.64402	0.00848844	0.493186	-2.62146
ENSG00000258719.1	0.373411	0.187132	2.64325	0.00850742	0.493366	-2.62307
ENSG00000224486.1	0.361976	0.181402	2.6419	0.00854091	0.493366	-2.62589
ENSG00000264181.1	-0.653735	0.554109	-2.64184	0.00854249	0.493366	-2.62602
ENSG00000104970.9	-1.02385	4.57283	-2.64144	0.0085524	0.493366	-2.62685
ENSG00000233711.1	0.444547	0.268875	2.64126	0.00855679	0.493366	-2.62722
ENSG00000271553.1	-0.63322	12.8718	-2.63989	0.00859099	0.494395	-2.63008
ENSG00000161958.9	-0.655003	8.89417	-2.63864	0.00862205	0.494956	-2.63267
ENSG00000251183.1	0.48701	0.333578	2.63817	0.00863385	0.494956	-2.63365
ENSG00000280023.1	-1.34741	5.16789	-2.63755	0.0086495	0.494956	-2.63495
ENSG00000260965.1	-1.02564	1.8376	-2.6372	0.00865808	0.494956	-2.63566
ENSG00000253331.1	0.398661	0.199787	2.6367	0.00867084	0.494956	-2.63672
ENSG00000201467.1	0.719573	0.63871	2.63658	0.00867382	0.494956	-2.63697
ENSG00000255352.1	0.436278	0.301281	2.63638	0.00867891	0.494956	-2.63739
ENSG00000214999.3	-0.848744	11.8009	-2.63573	0.0086951	0.494956	-2.63872
ENSG00000241913.1	1.23675	2.15839	2.63535	0.00870487	0.494956	-2.63953
ENSG00000235072.2	-0.934758	9.42697	-2.63522	0.00870802	0.494956	-2.63979
ENSG00000279878.1	-1.1166	11.0308	-2.63483	0.00871796	0.494956	-2.64061
ENSG00000231216.1	0.539405	0.530072	2.63482	0.00871805	0.494956	-2.64061
ENSG00000258724.1	-0.899574	1.96289	-2.63289	0.00876709	0.494956	-2.64464
ENSG00000268870.1	-1.05113	2.11475	-2.63257	0.00877514	0.494956	-2.6453
ENSG00000280446.1	0.422637	0.289859	2.63254	0.00877604	0.494956	-2.64537
ENSG00000207730.2	-1.34082	13.2481	-2.63219	0.00878491	0.494956	-2.64609
ENSG00000249934.2	0.831868	1.41028	2.63211	0.00878694	0.494956	-2.64626
ENSG00000244425.3	-1.08099	12.104	-2.63199	0.00878994	0.494956	-2.6465
ENSG00000248118.1	0.451925	0.35826	2.63151	0.00880226	0.494956	-2.64751
ENSG00000229025.1	0.383977	0.192428	2.63139	0.00880532	0.494956	-2.64776
ENSG00000255527.1	0.353386	0.177097	2.63051	0.00882759	0.495157	-2.64957
ENSG00000249755.2	-1.3293	5.2968	-2.63032	0.00883264	0.495157	-2.64998
ENSG00000207969.1	1.00073	1.27335	2.62882	0.00887096	0.495157	-2.65308
ENSG00000241134.3	-1.11398	2.24609	-2.62855	0.00887792	0.495157	-2.65364
ENSG00000233406.5	0.384261	13.1645	2.62833	0.00888346	0.495157	-2.65409
ENSG00000265095.1	-1.40296	7.16251	-2.62788	0.0088952	0.495157	-2.65504
ENSG00000236548.1	-0.966036	8.14526	-2.62768	0.00890032	0.495157	-2.65545
ENSG00000010327.9	-0.267986	16.1984	-2.62757	0.00890302	0.495157	-2.65567
ENSG00000236320.3	-1.10972	4.30493	-2.62725	0.00891133	0.495157	-2.65634
ENSG00000235436.9	-1.13265	3.47219	-2.62545	0.00895794	0.495157	-2.66008
ENSG00000228039.3	-1.49865	6.15018	-2.62472	0.00897682	0.495157	-2.66159
ENSG00000265678.1	-0.767398	13.1259	-2.62444	0.00898418	0.495157	-2.66217
ENSG00000230635.2	-1.4005	4.19377	-2.62437	0.00898577	0.495157	-2.6623
ENSG00000215923.1	0.849575	0.775962	2.62437	0.00898579	0.495157	-2.6623
ENSG00000116785.12	-1.14846	6.36726	-2.62415	0.00899157	0.495157	-2.66276
ENSG00000234175.1	-1.04891	11.692	-2.62414	0.00899187	0.495157	-2.66279
ENSG00000270948.1	-1.16037	8.85029	-2.62383	0.00900002	0.495157	-2.66344
ENSG00000227824.1	0.664248	0.662284	2.6237	0.00900338	0.495157	-2.6637
ENSG00000270001.1	-0.619429	13.1465	-2.62335	0.00901248	0.495157	-2.66443
ENSG00000225833.1	1.3266	3.43485	2.62331	0.00901348	0.495157	-2.66451
ENSG00000277631.3	-0.985705	2.30312	-2.62323	0.00901561	0.495157	-2.66468
ENSG00000253247.1	-1.60913	8.25579	-2.62262	0.00903144	0.495157	-2.66593
ENSG00000226314.6	-0.775995	10.9078	-2.62236	0.00903814	0.495157	-2.66647
ENSG00000158482.9	-1.26389	7.5136	-2.6216	0.00905808	0.49519	-2.66804
ENSG00000223495.2	-0.415486	0.253381	-2.62054	0.00908584	0.49519	-2.67024
ENSG00000271698.1	-1.02763	9.17928	-2.61882	0.00913109	0.49519	-2.6738
ENSG00000260293.2	-0.543991	9.32028	-2.61867	0.00913512	0.49519	-2.67411
ENSG00000230821.1	0.451261	0.348492	2.61839	0.00914228	0.49519	-2.67467
ENSG00000221257.1	0.506003	0.308231	2.61834	0.00914366	0.49519	-2.67478
ENSG00000258695.2	-1.42026	6.71617	-2.61804	0.0091517	0.49519	-2.67541
ENSG00000200218.1	0.746542	0.631663	2.6179	0.00915527	0.49519	-2.67569
ENSG00000270164.1	-0.66305	11.3823	-2.6178	0.00915789	0.49519	-2.6759
ENSG00000270246.3	-1.5078	6.05739	-2.61762	0.0091627	0.49519	-2.67627
ENSG00000271820.1	-1.12166	3.75725	-2.61644	0.00919401	0.49519	-2.67872
ENSG00000181785.1	0.410902	0.251189	2.61507	0.00923017	0.49519	-2.68153
ENSG00000254102.1	-1.03853	7.07236	-2.61497	0.00923308	0.49519	-2.68175
ENSG00000232503.1	0.45268	0.275394	2.61463	0.00924206	0.49519	-2.68245
ENSG00000200620.1	0.884584	1.04108	2.6146	0.00924282	0.49519	-2.68251
ENSG00000273355.1	-0.672696	13.6462	-2.61382	0.00926369	0.49519	-2.68413
ENSG00000185304.13	-1.02163	5.89715	-2.61108	0.00933688	0.49519	-2.68976
ENSG00000225151.9	-0.411352	11.5915	-2.61106	0.00933761	0.49519	-2.68982
ENSG00000242985.3	0.526837	0.367818	2.61093	0.00934114	0.49519	-2.69009
ENSG00000273129.1	-1.35758	6.53105	-2.61033	0.00935706	0.49519	-2.69131
ENSG00000171396.11	0.417904	0.254079	2.60921	0.00938732	0.49519	-2.69362
ENSG00000264907.1	0.797365	1.02442	2.60913	0.00938939	0.49519	-2.69378
ENSG00000179460.5	1.24568	5.67666	2.60909	0.00939054	0.49519	-2.69386
ENSG00000214929.3	0.444726	0.394941	2.60838	0.00940969	0.49519	-2.69532
ENSG00000261210.4	-1.263	4.31797	-2.60809	0.00941752	0.49519	-2.69592
ENSG00000281490.1	-0.268219	14.9534	-2.60792	0.00942225	0.49519	-2.69628
ENSG00000168631.10	-1.11473	6.58034	-2.60764	0.0094297	0.49519	-2.69684
ENSG00000276659.1	-0.555893	0.391372	-2.60681	0.00945226	0.49519	-2.69855
ENSG00000270734.1	0.726052	0.727475	2.60603	0.00947357	0.49519	-2.70017
ENSG00000257053.1	0.626118	0.490444	2.60522	0.00949577	0.49519	-2.70184
ENSG00000228174.6	0.710454	0.852206	2.60515	0.00949762	0.49519	-2.70198
ENSG00000232884.6	-1.1757	6.54285	-2.60507	0.00949963	0.49519	-2.70213
ENSG00000205037.2	-1.06256	6.06318	-2.6045	0.00951543	0.49519	-2.70332
ENSG00000221989.2	-0.863238	1.45371	-2.60417	0.00952424	0.49519	-2.70399
ENSG00000229349.2	0.649303	10.1949	2.6039	0.00953174	0.49519	-2.70455
ENSG00000263199.1	0.589907	0.543474	2.60304	0.00955537	0.49519	-2.70632
ENSG00000231001.2	0.810886	1.1812	2.60286	0.00956036	0.49519	-2.70669
ENSG00000271284.1	0.423343	0.260468	2.60272	0.00956421	0.49519	-2.70698
ENSG00000253680.1	0.443968	0.273801	2.60267	0.00956534	0.49519	-2.70707
ENSG00000269873.1	-1.49601	7.51119	-2.60255	0.00956862	0.49519	-2.70731
ENSG00000261512.2	-0.417304	14.2263	-2.6021	0.00958104	0.49519	-2.70824
ENSG00000213707.2	-0.752998	15.125	-2.60183	0.00958848	0.49519	-2.7088
ENSG00000265714.1	-1.83539	10.1418	-2.60169	0.00959228	0.49519	-2.70908
ENSG00000274172.1	-1.75822	5.76323	-2.6015	0.0095975	0.49519	-2.70947
ENSG00000223808.1	0.602159	0.497041	2.60145	0.00959906	0.49519	-2.70959
ENSG00000272275.1	-0.533821	14.26	-2.60133	0.00960225	0.49519	-2.70982
ENSG00000267202.4	0.351599	0.176202	2.6012	0.00960595	0.49519	-2.7101
ENSG00000267059.2	-1.12131	3.34538	-2.60024	0.00963237	0.49519	-2.71207
ENSG00000243094.1	-1.26006	9.86582	-2.60023	0.00963262	0.49519	-2.71208
ENSG00000181867.2	0.646303	0.729877	2.59806	0.00969288	0.49519	-2.71655
ENSG00000226777.6	-0.728106	10.5091	-2.59786	0.00969828	0.49519	-2.71694
ENSG00000228079.2	-1.2937	9.05243	-2.59782	0.00969952	0.49519	-2.71704
ENSG00000206704.1	0.66822	0.573634	2.59778	0.0097005	0.49519	-2.71711
ENSG00000259212.1	-1.2264	9.65942	-2.59723	0.00971594	0.49519	-2.71825
ENSG00000260676.4	0.461531	0.411997	2.5967	0.00973066	0.49519	-2.71933
ENSG00000222844.1	0.497411	0.307235	2.59664	0.00973223	0.49519	-2.71944
ENSG00000241745.3	0.91967	1.18748	2.5966	0.00973355	0.49519	-2.71954
ENSG00000249041.1	0.44184	0.270787	2.59613	0.00974648	0.49519	-2.72049
ENSG00000214318.3	-1.46262	7.68736	-2.59594	0.00975196	0.49519	-2.72089
ENSG00000225681.2	0.494911	0.349018	2.59591	0.00975281	0.49519	-2.72096
ENSG00000211951.2	-1.20599	14.9646	-2.5957	0.00975852	0.49519	-2.72137
ENSG00000248339.1	0.52737	0.532757	2.59564	0.00976029	0.49519	-2.7215
ENSG00000271002.1	-1.44477	6.71074	-2.59549	0.00976457	0.49519	-2.72182
ENSG00000220993.1	0.588448	0.414697	2.59539	0.00976728	0.49519	-2.72202
ENSG00000254265.1	0.521314	0.431177	2.59523	0.00977167	0.49519	-2.72234
ENSG00000273432.1	-0.739924	10.1238	-2.59471	0.00978635	0.49519	-2.72341
ENSG00000222436.1	0.463633	0.28322	2.59452	0.00979152	0.49519	-2.72379
ENSG00000230694.1	0.81244	0.859084	2.5941	0.00980336	0.49519	-2.72465
ENSG00000239830.1	0.708394	14.4434	2.59374	0.00981364	0.49519	-2.7254
ENSG00000222509.1	0.588546	0.462591	2.59334	0.00982473	0.49519	-2.72621
ENSG00000243023.2	1.39964	10.2753	2.5922	0.00985695	0.49519	-2.72855
ENSG00000243144.5	-1.26486	5.48849	-2.59205	0.00986116	0.49519	-2.72886
ENSG00000252635.1	0.634045	0.512097	2.59171	0.00987058	0.49519	-2.72954
ENSG00000211828.1	-1.00313	1.3231	-2.59166	0.0098722	0.49519	-2.72966
ENSG00000278202.1	-1.44537	6.68661	-2.5915	0.00987664	0.49519	-2.72998
ENSG00000197705.8	-0.930062	8.57788	-2.59149	0.0098769	0.49519	-2.73
ENSG00000133958.12	-0.361688	9.02293	-2.59062	0.00990143	0.49519	-2.73177
ENSG00000263840.1	0.667034	0.522363	2.59028	0.00991128	0.49519	-2.73248
ENSG00000201441.1	-1.06066	1.67815	-2.59015	0.00991494	0.49519	-2.73275
ENSG00000265787.1	-0.822421	11.8822	-2.58976	0.00992592	0.49519	-2.73354
ENSG00000280522.1	1.06389	1.47337	2.58935	0.00993764	0.49519	-2.73438
ENSG00000252112.1	0.529809	0.326984	2.58928	0.00993955	0.49519	-2.73452
ENSG00000246084.2	-1.184	5.41667	-2.58905	0.00994614	0.49519	-2.73499
ENSG00000233433.1	0.759549	1.18536	2.58889	0.0099505	0.49519	-2.73531
ENSG00000224706.1	0.900534	1.1389	2.58875	0.00995459	0.49519	-2.7356
ENSG00000240671.2	-1.15359	13.3977	-2.58857	0.00995967	0.49519	-2.73597
ENSG00000255086.1	0.431079	0.302069	2.58851	0.00996156	0.49519	-2.7361
ENSG00000261965.1	0.490622	0.346708	2.58823	0.00996941	0.49519	-2.73667
ENSG00000272240.1	-0.74305	12.9381	-2.58819	0.00997069	0.49519	-2.73676
ENSG00000206077.9	-0.500846	13.5293	-2.5878	0.00998177	0.49519	-2.73755
ENSG00000251393.3	-0.980339	11.188	-2.58721	0.00999865	0.49519	-2.73876
ENSG00000254277.1	0.753327	0.95455	2.58576	0.0100401	0.49519	-2.74172
ENSG00000244255.4	-0.89967	2.5912	-2.58498	0.0100626	0.49519	-2.74331
ENSG00000218173.1	0.421373	0.260512	2.58475	0.0100689	0.49519	-2.74377
ENSG00000199130.2	0.772316	0.801481	2.58451	0.0100759	0.49519	-2.74426
ENSG00000239396.3	0.908763	1.05669	2.58441	0.0100788	0.49519	-2.74447
ENSG00000250307.2	0.728571	0.906115	2.58365	0.0101007	0.49519	-2.74602
ENSG00000241942.2	0.843657	0.915972	2.58365	0.0101008	0.49519	-2.74603
ENSG00000246877.1	-0.540655	10.7132	-2.58321	0.0101135	0.49519	-2.74692
ENSG00000254001.4	0.608154	0.589028	2.58223	0.0101416	0.49519	-2.74891
ENSG00000231232.4	0.465857	0.286835	2.58183	0.0101533	0.49519	-2.74973
ENSG00000276449.1	-0.394998	11.9771	-2.58176	0.0101553	0.49519	-2.74987
ENSG00000240311.1	1.31646	9.39018	2.58159	0.0101604	0.49519	-2.75023
ENSG00000167769.4	-1.18339	4.59397	-2.58152	0.0101623	0.49519	-2.75036
ENSG00000261193.1	-1.24821	3.42518	-2.5808	0.010183	0.49519	-2.75182
ENSG00000258562.2	1.20351	2.93604	2.58067	0.010187	0.49519	-2.7521
ENSG00000136697.11	0.858182	1.50799	2.58062	0.0101883	0.49519	-2.75219
ENSG00000256443.1	-0.702226	11.9794	-2.58021	0.0102004	0.49519	-2.75304
ENSG00000232728.1	1.19148	2.90487	2.57974	0.010214	0.49519	-2.75399
ENSG00000273424.1	-1.10539	10.7374	-2.57958	0.0102187	0.49519	-2.75432
ENSG00000228903.5	-0.290467	14.2933	-2.57909	0.0102329	0.49519	-2.75531
ENSG00000231356.1	0.390591	0.241566	2.57884	0.0102404	0.49519	-2.75583
ENSG00000243417.1	-1.05103	9.3811	-2.57866	0.0102456	0.49519	-2.7562
ENSG00000273154.2	-0.434986	12.5849	-2.57699	0.0102943	0.49519	-2.75959
ENSG00000224014.1	-1.34845	10.0421	-2.57662	0.0103052	0.49519	-2.76034
ENSG00000130702.12	-0.309005	16.9679	-2.57647	0.0103097	0.49519	-2.76065
ENSG00000211964.3	-1.02152	16.2446	-2.5763	0.0103146	0.49519	-2.76099
ENSG00000201821.1	0.87949	0.958868	2.5762	0.0103174	0.49519	-2.76119
ENSG00000255536.1	0.403206	0.249951	2.5758	0.0103294	0.49519	-2.76202
ENSG00000270016.1	-1.345	5.01989	-2.57573	0.0103314	0.49519	-2.76215
ENSG00000188558.5	0.413513	0.292867	2.57567	0.0103332	0.49519	-2.76228
ENSG00000241527.1	-1.29802	6.15411	-2.57555	0.0103366	0.49519	-2.76251
ENSG00000235226.1	0.958244	1.5493	2.57504	0.0103516	0.49519	-2.76355
ENSG00000173338.11	-0.462241	12.6339	-2.57477	0.0103598	0.49519	-2.76412
ENSG00000215325.4	0.804626	10.4343	2.57474	0.0103606	0.49519	-2.76417
ENSG00000220725.1	0.437422	0.27281	2.5747	0.0103616	0.49519	-2.76424
ENSG00000235724.7	-0.764509	9.55178	-2.57394	0.0103842	0.49519	-2.7658
ENSG00000183307.3	-0.358631	11.3695	-2.57388	0.0103858	0.49519	-2.76591
ENSG00000252018.1	0.966951	1.29399	2.5733	0.0104031	0.49519	-2.7671
ENSG00000233951.3	0.838245	1.38081	2.57234	0.0104316	0.49519	-2.76905
ENSG00000158104.10	-0.592864	10.758	-2.57197	0.0104425	0.49519	-2.7698
ENSG00000218632.3	-1.27098	8.64745	-2.57193	0.0104436	0.49519	-2.76987
ENSG00000224287.2	-0.656762	11.9091	-2.57175	0.010449	0.49519	-2.77024
ENSG00000236466.1	-0.792781	1.14134	-2.5716	0.0104535	0.49519	-2.77055
ENSG00000229419.1	-0.729695	10.677	-2.57103	0.0104706	0.49519	-2.77171
ENSG00000272823.1	-1.35463	5.28166	-2.57075	0.0104788	0.49519	-2.77228
ENSG00000197753.8	-1.10538	5.47979	-2.57065	0.0104819	0.49519	-2.77248
ENSG00000223774.4	-1.31443	4.56198	-2.57057	0.010484	0.49519	-2.77263
ENSG00000239995.2	0.947012	1.56423	2.57056	0.0104843	0.49519	-2.77265
ENSG00000198354.5	-1.22243	4.12847	-2.57043	0.0104882	0.49519	-2.77291
ENSG00000254046.1	-1.58312	7.87521	-2.5703	0.0104921	0.49519	-2.77318
ENSG00000240996.1	-1.27198	8.18045	-2.56981	0.0105068	0.49519	-2.77418
ENSG00000113302.4	-1.08691	7.01662	-2.5695	0.010516	0.49519	-2.77481
ENSG00000239149.1	-1.09759	12.5429	-2.56926	0.0105234	0.49519	-2.77531
ENSG00000211660.3	-0.722657	18.9592	-2.56923	0.0105242	0.49519	-2.77536
ENSG00000207924.2	-0.450863	0.282154	-2.56903	0.0105303	0.49519	-2.77577
ENSG00000271993.1	-1.00373	11.1702	-2.56825	0.0105534	0.49519	-2.77734
ENSG00000230820.2	0.763788	0.801858	2.567	0.010591	0.496572	-2.77988
ENSG00000199550.1	-1.47197	4.12007	-2.56623	0.0106144	0.497176	-2.78145
ENSG00000115290.8	-0.762822	12.1437	-2.5656	0.0106332	0.497393	-2.78272
ENSG00000236870.2	0.421113	0.26296	2.56467	0.0106614	0.498326	-2.78461
ENSG00000258017.1	0.605592	11.4133	2.56401	0.0106812	0.498501	-2.78593
ENSG00000120289.11	0.414374	0.31554	2.56394	0.0106835	0.498501	-2.78608
ENSG00000279856.1	0.427716	0.303219	2.56373	0.0106899	0.498501	-2.78651
ENSG00000221867.7	-1.66463	5.50531	-2.56335	0.0107012	0.49856	-2.78727
ENSG00000237853.5	1.24581	3.05756	2.563	0.0107121	0.49856	-2.78799
ENSG00000212378.1	0.564357	0.351558	2.56202	0.0107418	0.49856	-2.78997
ENSG00000223568.1	1.13235	3.05287	2.56147	0.0107585	0.49856	-2.79108
ENSG00000228264.1	1.32625	8.31142	2.56109	0.0107703	0.49856	-2.79186
ENSG00000138083.4	-1.32855	6.52738	-2.56105	0.0107714	0.49856	-2.79193
ENSG00000211685.3	-1.1491	14.3156	-2.56093	0.0107749	0.49856	-2.79217
ENSG00000223724.1	1.04481	2.11132	2.56068	0.0107827	0.49856	-2.79268
ENSG00000280129.1	-0.576518	11.4434	-2.56047	0.010789	0.49856	-2.7931
ENSG00000231334.1	0.860028	1.05194	2.55991	0.0108063	0.49856	-2.79424
ENSG00000222030.1	0.619717	0.772452	2.55947	0.0108198	0.49856	-2.79513
ENSG00000201377.1	1.04828	1.60645	2.55937	0.0108227	0.49856	-2.79533
ENSG00000242856.3	0.431693	0.344991	2.55854	0.0108484	0.49856	-2.79702
ENSG00000279729.1	0.711444	0.912244	2.55738	0.0108838	0.49856	-2.79934
ENSG00000225342.2	-1.10324	7.35754	-2.55728	0.010887	0.49856	-2.79955
ENSG00000279134.1	0.676266	1.02171	2.55699	0.0108961	0.49856	-2.80015
ENSG00000143632.13	0.37519	12.2045	2.55657	0.0109089	0.49856	-2.80099
ENSG00000229918.1	0.922965	1.18887	2.55609	0.0109238	0.49856	-2.80196
ENSG00000231154.1	-0.476743	12.3333	-2.55608	0.010924	0.49856	-2.80197
ENSG00000246596.5	-0.601816	12.3916	-2.55561	0.0109385	0.49856	-2.80292
ENSG00000240490.3	-1.37726	3.6573	-2.5553	0.0109484	0.49856	-2.80356
ENSG00000182162.8	-0.268282	13.9995	-2.5551	0.0109543	0.49856	-2.80395
ENSG00000170983.3	0.497939	0.455885	2.55481	0.0109633	0.49856	-2.80454
ENSG00000258682.1	-0.460124	14.3923	-2.55477	0.0109646	0.49856	-2.80462
ENSG00000224783.1	0.40712	0.277526	2.5547	0.0109667	0.49856	-2.80476
ENSG00000106133.16	-0.318268	13.6083	-2.55441	0.0109758	0.49856	-2.80535
ENSG00000215448.3	0.730731	0.919724	2.55436	0.0109774	0.49856	-2.80545
ENSG00000244116.3	-1.6014	8.06243	-2.5542	0.0109824	0.49856	-2.80577
ENSG00000218357.3	-1.29404	5.98836	-2.55415	0.010984	0.49856	-2.80588
ENSG00000223128.1	0.537086	0.42874	2.5539	0.0109918	0.49856	-2.80638
ENSG00000279803.1	-0.943546	8.57077	-2.55344	0.0110061	0.49856	-2.80732
ENSG00000250990.1	-0.954826	11.9187	-2.55239	0.0110388	0.49856	-2.80943
ENSG00000206888.1	-1.55939	5.55932	-2.55225	0.0110431	0.49856	-2.80971
ENSG00000217585.1	0.754275	1.03468	2.55217	0.0110456	0.49856	-2.80987
ENSG00000212076.1	0.523519	0.328314	2.55137	0.0110707	0.498663	-2.81149
ENSG00000224458.3	0.762008	1.21185	2.55135	0.0110712	0.498663	-2.81152
ENSG00000166007.11	0.350044	0.219617	2.55082	0.011088	0.498663	-2.8126
ENSG00000254048.1	0.845874	1.05275	2.55061	0.0110944	0.498663	-2.81301
ENSG00000211648.2	-0.694282	18.1394	-2.55025	0.0111056	0.498663	-2.81373
ENSG00000274277.1	0.781147	0.7747	2.54981	0.0111195	0.498907	-2.81462
ENSG00000243510.3	-0.861502	1.2723	-2.54871	0.0111543	0.498907	-2.81685
ENSG00000180815.13	-0.743259	7.89774	-2.54861	0.0111573	0.498907	-2.81704
ENSG00000280287.1	-0.351025	13.188	-2.54852	0.0111602	0.498907	-2.81723
ENSG00000250372.1	0.396231	0.283329	2.54825	0.0111688	0.498907	-2.81777
ENSG00000153157.11	-0.876252	8.32395	-2.54748	0.011193	0.499619	-2.81932
ENSG00000136305.10	-1.07639	7.69394	-2.5467	0.0112177	0.500355	-2.82089
ENSG00000199024.1	-1.42364	11.9189	-2.54495	0.011273	0.50208	-2.8244
ENSG00000213452.4	0.850048	1.3487	2.54353	0.0113183	0.503122	-2.82725
ENSG00000266946.1	1.23443	5.2787	2.54299	0.0113355	0.503122	-2.82834
ENSG00000248569.1	-0.758672	12.08	-2.54292	0.011338	0.503122	-2.82849
ENSG00000228054.2	1.01604	2.01996	2.54261	0.0113477	0.503182	-2.8291
ENSG00000229373.7	-0.93142	2.55997	-2.54182	0.011373	0.503401	-2.83069
ENSG00000105523.3	-0.263246	18.6338	-2.54172	0.0113762	0.503401	-2.83089
ENSG00000243264.2	-1.20987	14.7493	-2.54146	0.0113845	0.503401	-2.83142
ENSG00000257756.4	0.426617	0.266769	2.54142	0.0113859	0.503401	-2.8315
ENSG00000273100.1	-1.0876	9.29971	-2.54059	0.0114126	0.504214	-2.83317
ENSG00000263407.1	-0.930182	1.23643	-2.54021	0.0114247	0.504257	-2.83392
ENSG00000201347.1	-1.00358	1.4657	-2.53862	0.0114761	0.504903	-2.83712
ENSG00000138100.12	1.10465	11.5965	2.53856	0.011478	0.504903	-2.83724
ENSG00000069018.16	-1.0848	6.66526	-2.5379	0.0114993	0.504903	-2.83856
ENSG00000255274.7	-1.36898	7.30089	-2.53773	0.0115048	0.504903	-2.83891
ENSG00000271659.1	-0.798438	12.8949	-2.53744	0.0115144	0.504903	-2.83949
ENSG00000251383.1	0.450162	0.310592	2.5373	0.0115186	0.504903	-2.83976
ENSG00000157103.9	-0.320652	11.768	-2.53653	0.0115437	0.504903	-2.84131
ENSG00000229673.1	0.587702	0.503305	2.53615	0.011556	0.504903	-2.84207
ENSG00000231964.1	-0.998275	11.9573	-2.53583	0.0115666	0.504903	-2.84272
ENSG00000258538.4	-0.80858	1.25564	-2.53577	0.0115685	0.504903	-2.84284
ENSG00000273464.1	-1.33944	7.88298	-2.53558	0.0115745	0.504903	-2.8432
ENSG00000257429.1	0.456132	0.313416	2.53537	0.0115814	0.504903	-2.84363
ENSG00000280620.1	-1.3318	10.0748	-2.53529	0.011584	0.504903	-2.84379
ENSG00000237592.2	-1.50042	5.59609	-2.5342	0.0116197	0.504903	-2.84598
ENSG00000259439.2	-1.21742	9.44672	-2.53335	0.0116474	0.504903	-2.84768
ENSG00000257137.4	0.932122	2.05167	2.53311	0.0116552	0.504903	-2.84816
ENSG00000139908.13	-0.428158	13.3349	-2.533	0.0116588	0.504903	-2.84837
ENSG00000235533.1	0.41946	0.264041	2.5324	0.0116787	0.504903	-2.84959
ENSG00000266597.1	-0.739028	0.705069	-2.53188	0.0116956	0.504903	-2.85062
ENSG00000253174.2	-1.18943	4.98852	-2.5307	0.0117345	0.504903	-2.85298
ENSG00000260487.1	-1.4552	6.93329	-2.53044	0.011743	0.504903	-2.8535
ENSG00000261424.1	1.40802	5.05521	2.53027	0.0117486	0.504903	-2.85384
ENSG00000268970.1	-0.445887	14.7391	-2.53027	0.0117487	0.504903	-2.85384
ENSG00000253740.4	0.418424	0.262359	2.52927	0.0117818	0.504903	-2.85585
ENSG00000168970.19	-0.298046	13.099	-2.52839	0.0118108	0.504903	-2.8576
ENSG00000258592.1	-1.27206	7.20256	-2.52757	0.011838	0.504903	-2.85924
ENSG00000229994.1	0.306293	14.0595	2.52713	0.0118525	0.504903	-2.86011
ENSG00000232386.8	-1.03942	9.25138	-2.5268	0.0118637	0.504903	-2.86078
ENSG00000226903.1	0.651655	0.701725	2.52667	0.0118679	0.504903	-2.86103
ENSG00000189375.9	0.57948	0.751719	2.52664	0.011869	0.504903	-2.8611
ENSG00000240545.3	0.505488	0.36595	2.52608	0.0118875	0.504903	-2.86221
ENSG00000275709.1	-1.10479	10.1292	-2.52517	0.0119178	0.504903	-2.86402
ENSG00000224312.1	-1.45109	5.72048	-2.52488	0.0119277	0.504903	-2.86461
ENSG00000232347.1	-1.24137	4.98125	-2.52487	0.011928	0.504903	-2.86463
ENSG00000183911.7	-1.2628	8.3551	-2.52465	0.0119352	0.504903	-2.86506
ENSG00000237977.1	-0.64823	13.1393	-2.5239	0.0119603	0.504903	-2.86656
ENSG00000253666.1	-1.17495	3.41606	-2.52354	0.0119727	0.504903	-2.86729
ENSG00000242588.5	-0.546092	14.2839	-2.52307	0.0119882	0.504903	-2.86821
ENSG00000256720.1	-1.30699	4.31357	-2.5222	0.0120177	0.504903	-2.86996
ENSG00000251279.1	-0.7992	10.9843	-2.52144	0.0120433	0.504903	-2.87148
ENSG00000260653.4	-1.21646	5.2856	-2.52126	0.0120491	0.504903	-2.87182
ENSG00000236352.1	-1.00051	2.27098	-2.52089	0.0120618	0.504903	-2.87257
ENSG00000265600.1	-1.56247	5.55884	-2.52025	0.0120832	0.504903	-2.87383
ENSG00000130182.6	1.05269	4.05272	2.52012	0.0120877	0.504903	-2.87409
ENSG00000243150.4	0.581045	0.646646	2.51949	0.012109	0.504903	-2.87535
ENSG00000269246.1	-1.22072	11.6219	-2.51942	0.0121116	0.504903	-2.8755
ENSG00000263279.1	0.892462	1.4614	2.51937	0.0121131	0.504903	-2.87559
ENSG00000262621.3	-0.946941	5.5638	-2.51919	0.0121192	0.504903	-2.87595
ENSG00000271133.4	0.273662	15.8612	2.51899	0.012126	0.504903	-2.87634
ENSG00000259372.2	-1.24947	6.00401	-2.51856	0.0121408	0.504903	-2.87721
ENSG00000271590.1	-1.08854	8.48262	-2.5185	0.0121429	0.504903	-2.87733
ENSG00000270723.1	-1.44889	6.23351	-2.51834	0.0121481	0.504903	-2.87764
ENSG00000275655.1	1.03887	2.00937	2.51812	0.0121558	0.504903	-2.87809
ENSG00000258760.1	-1.20235	7.17705	-2.51811	0.0121559	0.504903	-2.8781
ENSG00000227053.1	-0.467596	15.2689	-2.51794	0.0121617	0.504903	-2.87844
ENSG00000254709.5	-0.644832	16.9979	-2.51765	0.0121717	0.504903	-2.87902
ENSG00000183785.13	-0.692027	9.18798	-2.51721	0.0121868	0.504903	-2.8799
ENSG00000224689.6	-1.13741	5.83979	-2.51708	0.0121912	0.504903	-2.88016
ENSG00000276050.1	-0.765555	1.0112	-2.5169	0.0121973	0.504903	-2.88051
ENSG00000260719.1	-1.13625	7.3682	-2.51621	0.0122206	0.504903	-2.88188
ENSG00000268480.1	0.469542	0.326272	2.51593	0.0122304	0.504903	-2.88244
ENSG00000176046.8	0.350466	17.3542	2.51575	0.0122364	0.504903	-2.88279
ENSG00000204398.5	0.641391	0.820809	2.51574	0.0122367	0.504903	-2.88281
ENSG00000244731.6	-0.393872	12.9718	-2.51559	0.0122419	0.504903	-2.88311
ENSG00000244675.2	0.83934	10.146	2.51488	0.0122664	0.504903	-2.88453
ENSG00000156206.12	-0.852108	9.32559	-2.51471	0.0122721	0.504903	-2.88486
ENSG00000255377.1	0.747858	0.967424	2.5144	0.0122826	0.504903	-2.88547
ENSG00000177791.11	-0.895568	9.57269	-2.51389	0.0123001	0.504903	-2.88649
ENSG00000269915.1	-0.937655	12.1386	-2.51351	0.0123133	0.504903	-2.88724
ENSG00000211905.1	-1.77148	12.5741	-2.51349	0.0123141	0.504903	-2.88729
ENSG00000199751.1	1.21569	2.37211	2.51343	0.0123162	0.504903	-2.88741
ENSG00000275936.1	-1.17872	8.85292	-2.5126	0.0123448	0.504903	-2.88906
ENSG00000259318.1	-1.24202	11.0977	-2.51257	0.0123458	0.504903	-2.88912
ENSG00000226769.1	0.551262	0.497462	2.51253	0.0123471	0.504903	-2.8892
ENSG00000278153.1	-1.26184	9.0353	-2.51205	0.0123635	0.504903	-2.89014
ENSG00000226665.1	0.446579	0.309522	2.51185	0.0123704	0.504903	-2.89054
ENSG00000262333.1	-0.346696	14.0625	-2.5118	0.0123724	0.504903	-2.89065
ENSG00000227083.1	-1.35984	6.00461	-2.51126	0.012391	0.504903	-2.89172
ENSG00000226608.3	0.438704	17.5051	2.51119	0.0123935	0.504903	-2.89186
ENSG00000248885.1	1.14975	3.29656	2.51074	0.0124088	0.504903	-2.89274
ENSG00000211965.3	-0.861851	17.0603	-2.51029	0.0124245	0.504903	-2.89364
ENSG00000258956.2	1.43306	6.94415	2.51005	0.0124327	0.504903	-2.89411
ENSG00000218418.2	-0.642098	9.37227	-2.50916	0.0124639	0.504903	-2.89589
ENSG00000188403.7	-1.40346	11.5302	-2.50856	0.0124847	0.504903	-2.89708
ENSG00000265511.1	-0.57196	13.183	-2.50845	0.0124883	0.504903	-2.89728
ENSG00000211632.3	-1.15341	13.6259	-2.50825	0.0124954	0.504903	-2.89769
ENSG00000243468.5	-1.17974	4.6345	-2.50735	0.0125269	0.504903	-2.89947
ENSG00000207072.1	1.05012	1.52765	2.50723	0.0125309	0.504903	-2.8997
ENSG00000240864.3	-0.812765	17.3081	-2.50697	0.0125402	0.504903	-2.90023
ENSG00000214223.4	-0.609456	13.0288	-2.50662	0.0125523	0.504903	-2.90092
ENSG00000264044.1	-1.0029	8.94567	-2.50621	0.0125668	0.504903	-2.90174
ENSG00000260279.2	-1.05059	11.8437	-2.50599	0.0125742	0.504903	-2.90216
ENSG00000270934.1	0.586261	0.546508	2.50596	0.0125755	0.504903	-2.90223
ENSG00000225499.1	0.751807	1.02199	2.50561	0.0125879	0.504903	-2.90293
ENSG00000199901.1	0.585479	0.459915	2.50543	0.0125939	0.504903	-2.90327
ENSG00000197558.10	-0.549629	8.5879	-2.50439	0.0126306	0.504903	-2.90533
ENSG00000259090.1	1.16119	3.66709	2.50423	0.0126364	0.504903	-2.90566
ENSG00000230252.1	0.521012	0.471497	2.50407	0.012642	0.504903	-2.90598
ENSG00000258096.1	-1.2337	3.93641	-2.50375	0.012653	0.504903	-2.9066
ENSG00000253239.1	-1.57422	9.48665	-2.50332	0.0126683	0.504903	-2.90745
ENSG00000272872.1	-1.35189	8.45905	-2.50293	0.012682	0.504903	-2.90822
ENSG00000227465.1	0.480044	0.377496	2.50275	0.0126886	0.504903	-2.90859
ENSG00000199691.1	-1.29072	10.0793	-2.5027	0.01269	0.504903	-2.90867
ENSG00000250909.1	-0.906831	12.0904	-2.50242	0.0127	0.504903	-2.90923
ENSG00000092295.10	-0.349589	12.0634	-2.50228	0.0127051	0.504903	-2.90952
ENSG00000248167.5	-0.979843	2.86932	-2.50127	0.0127408	0.504903	-2.91151
ENSG00000211598.2	-0.648867	20.1848	-2.50116	0.0127449	0.504903	-2.91173
ENSG00000234022.1	-0.995753	1.98842	-2.50093	0.0127528	0.504903	-2.91218
ENSG00000235316.1	-0.343473	13.182	-2.49994	0.012788	0.504903	-2.91414
ENSG00000239377.1	-1.14189	10.8625	-2.49982	0.0127922	0.504903	-2.91437
ENSG00000167874.6	-0.279439	15.0953	-2.49948	0.0128044	0.504903	-2.91505
ENSG00000263029.1	0.653175	0.653752	2.49935	0.0128089	0.504903	-2.9153
ENSG00000265550.1	1.0742	1.73841	2.49923	0.0128134	0.504903	-2.91555
ENSG00000251747.1	0.69058	0.649211	2.49853	0.0128382	0.504903	-2.91692
ENSG00000273192.1	-0.42393	12.0947	-2.49813	0.0128524	0.504903	-2.91771
ENSG00000254962.1	0.463565	0.362266	2.498	0.0128573	0.504903	-2.91798
ENSG00000213365.3	-1.22076	4.17733	-2.49789	0.0128613	0.504903	-2.9182
ENSG00000169402.14	-0.930226	3.85694	-2.49785	0.0128625	0.504903	-2.91826
ENSG00000226889.3	-1.29169	6.08464	-2.49777	0.0128653	0.504903	-2.91842
ENSG00000142959.4	0.42281	13.1961	2.49756	0.012873	0.504903	-2.91884
ENSG00000202233.2	0.466712	0.327833	2.49714	0.0128881	0.504903	-2.91967
ENSG00000267743.4	0.910604	1.3641	2.49665	0.0129055	0.504903	-2.92063
ENSG00000259367.1	-1.43454	7.00216	-2.49614	0.0129238	0.504903	-2.92164
ENSG00000264933.2	-0.573636	0.541133	-2.49604	0.0129276	0.504903	-2.92185
ENSG00000257725.1	0.709162	0.842508	2.4957	0.0129395	0.504903	-2.9225
ENSG00000260651.1	-1.29214	7.56762	-2.4956	0.0129432	0.504903	-2.92271
ENSG00000252130.1	1.03478	1.33952	2.49555	0.0129449	0.504903	-2.9228
ENSG00000237770.1	0.387751	0.267317	2.49523	0.0129567	0.504903	-2.92344
ENSG00000222240.1	0.530999	0.41644	2.49468	0.0129765	0.504903	-2.92453
ENSG00000271409.1	0.499152	0.464791	2.49461	0.0129791	0.504903	-2.92467
ENSG00000147573.15	-1.05647	4.46239	-2.49381	0.0130078	0.504903	-2.92624
ENSG00000243058.1	-1.11963	2.24386	-2.49324	0.0130284	0.504903	-2.92736
ENSG00000226864.1	-0.906115	11.626	-2.49295	0.0130388	0.504903	-2.92793
ENSG00000251644.1	0.486356	0.394993	2.49284	0.0130427	0.504903	-2.92814
ENSG00000267620.1	1.00776	2.64573	2.49256	0.0130529	0.504903	-2.9287
ENSG00000172148.2	0.391553	0.237888	2.4925	0.0130552	0.504903	-2.92882
ENSG00000266128.2	0.784421	0.937136	2.49244	0.0130575	0.504903	-2.92895
ENSG00000225693.1	-0.796469	11.8813	-2.49236	0.0130603	0.504903	-2.9291
ENSG00000261356.2	0.480766	0.394434	2.49213	0.0130686	0.504903	-2.92955
ENSG00000279792.1	-0.603879	10.6137	-2.49154	0.0130898	0.504903	-2.93071
ENSG00000277299.1	-1.14717	9.34901	-2.49133	0.0130975	0.504903	-2.93112
ENSG00000270999.1	-1.32354	3.8871	-2.49087	0.0131142	0.504903	-2.93202
ENSG00000229662.2	0.403968	0.297208	2.49074	0.0131192	0.504903	-2.93229
ENSG00000223274.4	-1.55942	6.61899	-2.49054	0.0131263	0.504903	-2.93268
ENSG00000243466.1	-0.617227	20.0607	-2.49019	0.0131392	0.504903	-2.93338
ENSG00000271491.1	0.424991	0.271036	2.48997	0.0131471	0.504903	-2.9338
ENSG00000270181.1	-0.697767	1.46881	-2.48971	0.0131566	0.504903	-2.93432
ENSG00000239602.1	1.44726	5.93473	2.48941	0.0131675	0.504903	-2.9349
ENSG00000217241.1	0.500683	13.1568	2.48926	0.0131729	0.504903	-2.9352
ENSG00000276252.1	-0.995462	1.43838	-2.48918	0.0131758	0.504903	-2.93535
ENSG00000159263.14	0.3491	15.1575	2.48892	0.0131854	0.504903	-2.93587
ENSG00000241438.1	1.34329	4.36552	2.48844	0.0132029	0.504903	-2.93681
ENSG00000272944.1	-1.05676	8.24352	-2.48827	0.0132091	0.504903	-2.93715
ENSG00000175485.2	-1.14244	3.63041	-2.48751	0.0132372	0.504903	-2.93865
ENSG00000234075.1	0.686447	0.798651	2.48699	0.0132563	0.504903	-2.93968
ENSG00000227421.1	-0.711506	0.975545	-2.48662	0.0132696	0.504903	-2.94039
ENSG00000270503.1	-1.25782	10.853	-2.48649	0.0132745	0.504903	-2.94065
ENSG00000237039.1	-0.897558	16.9893	-2.48628	0.0132824	0.504903	-2.94107
ENSG00000253406.1	0.878868	1.9484	2.48615	0.0132869	0.504903	-2.94131
ENSG00000139946.8	-0.279694	14.8807	-2.48566	0.0133051	0.504903	-2.94228
ENSG00000273011.1	-1.19402	3.7941	-2.4854	0.0133148	0.504903	-2.9428
ENSG00000236308.1	-0.808866	11.8455	-2.48496	0.0133307	0.504903	-2.94365
ENSG00000279140.1	-0.796937	12.7373	-2.48492	0.0133325	0.504903	-2.94374
ENSG00000240237.1	1.0962	2.4715	2.48464	0.0133426	0.504903	-2.94428
ENSG00000254335.1	-0.292126	0.145729	-2.48455	0.013346	0.504903	-2.94446
ENSG00000239679.3	0.406578	0.262262	2.48447	0.0133489	0.504903	-2.94462
ENSG00000227466.1	0.802597	0.966891	2.48362	0.0133806	0.504903	-2.9463
ENSG00000280762.1	0.522384	0.33568	2.48357	0.0133824	0.504903	-2.9464
ENSG00000213416.3	0.516432	0.469902	2.48342	0.0133879	0.504903	-2.94668
ENSG00000248209.1	0.437918	0.282514	2.48328	0.0133932	0.504903	-2.94697
ENSG00000270550.1	-0.708487	18.29	-2.48314	0.0133982	0.504903	-2.94723
ENSG00000160801.12	-0.490953	11.1132	-2.48308	0.0134004	0.504903	-2.94735
ENSG00000167371.15	-0.305339	13.2045	-2.48283	0.0134098	0.504903	-2.94785
ENSG00000242943.1	-0.284792	0.14207	-2.48205	0.0134387	0.504903	-2.94937
ENSG00000251330.3	-1.15649	9.65747	-2.48098	0.0134785	0.504903	-2.95147
ENSG00000263572.2	0.556776	0.443487	2.48074	0.0134875	0.504903	-2.95195
ENSG00000270808.1	-1.44551	7.00082	-2.47937	0.0135386	0.504903	-2.95463
ENSG00000231439.4	-1.16403	9.23749	-2.47934	0.0135399	0.504903	-2.9547
ENSG00000226159.1	0.53777	0.51525	2.47805	0.013588	0.504903	-2.95721
ENSG00000221740.1	-1.55882	4.74026	-2.47703	0.0136266	0.504903	-2.95922
ENSG00000263794.2	0.765762	0.853383	2.47677	0.0136363	0.504903	-2.95973
ENSG00000261834.2	-1.43698	6.34033	-2.47618	0.0136583	0.504903	-2.96087
ENSG00000206762.1	-1.3414	11.5629	-2.47605	0.0136632	0.504903	-2.96113
ENSG00000259117.1	0.554068	0.440159	2.476	0.0136653	0.504903	-2.96124
ENSG00000184995.7	-1.29808	5.76444	-2.47589	0.0136693	0.504903	-2.96144
ENSG00000280199.1	0.344059	0.20906	2.47562	0.0136798	0.504903	-2.96199
ENSG00000179577.3	0.667376	0.908204	2.47537	0.013689	0.504903	-2.96247
ENSG00000261025.1	0.782618	1.55662	2.47516	0.0136971	0.504903	-2.96288
ENSG00000248799.1	0.431289	0.304632	2.47495	0.0137051	0.504903	-2.9633
ENSG00000249626.1	-0.587903	13.0711	-2.47463	0.0137171	0.504903	-2.96392
ENSG00000263961.5	-0.608925	10.9584	-2.47427	0.0137305	0.504903	-2.96461
ENSG00000230000.2	-0.399848	0.408697	-2.4742	0.0137333	0.504903	-2.96476
ENSG00000169218.12	-0.961427	8.63568	-2.47384	0.0137469	0.504903	-2.96546
ENSG00000233910.1	0.502882	0.440015	2.47302	0.0137781	0.504903	-2.96706
ENSG00000260172.1	-1.19161	3.37995	-2.47271	0.0137898	0.504903	-2.96767
ENSG00000213290.4	0.528266	12.3259	2.47236	0.0138031	0.504903	-2.96835
ENSG00000183668.16	0.762737	1.53671	2.47223	0.0138082	0.504903	-2.96861
ENSG00000251667.1	-0.572516	12.6227	-2.4721	0.0138132	0.504903	-2.96887
ENSG00000177294.6	-0.869763	8.67152	-2.47165	0.0138301	0.504903	-2.96974
ENSG00000258987.1	-1.37131	6.39934	-2.47154	0.0138344	0.504903	-2.96996
ENSG00000264975.1	0.367755	0.184298	2.47138	0.0138405	0.504903	-2.97027
ENSG00000267783.1	-1.36295	7.62547	-2.47124	0.0138457	0.504903	-2.97054
ENSG00000265743.1	-0.535011	13.9038	-2.47105	0.0138534	0.504903	-2.97093
ENSG00000230214.1	0.30976	0.155234	2.47101	0.0138545	0.504903	-2.97099
ENSG00000256986.1	0.304332	0.152514	2.47098	0.0138558	0.504903	-2.97105
ENSG00000272546.1	0.36103	0.220373	2.47079	0.0138631	0.504903	-2.97142
ENSG00000211623.2	-1.28071	3.52269	-2.47069	0.0138671	0.504903	-2.97163
ENSG00000228925.1	-0.688212	11.0592	-2.47045	0.0138763	0.504903	-2.9721
ENSG00000137860.10	0.720477	12.6622	2.47033	0.0138808	0.504903	-2.97233
ENSG00000110887.6	1.04262	5.63249	2.47002	0.0138925	0.504903	-2.97293
ENSG00000229459.1	-0.70343	0.917283	-2.46983	0.0138997	0.504903	-2.97329
ENSG00000219463.1	0.847605	1.41124	2.46938	0.0139172	0.504903	-2.97419
ENSG00000211923.1	-1.48671	3.36031	-2.46935	0.0139184	0.504903	-2.97425
ENSG00000271230.1	0.302552	0.151622	2.46919	0.0139244	0.504903	-2.97455
ENSG00000253077.1	0.338852	0.169814	2.46909	0.0139283	0.504903	-2.97475
ENSG00000266666.1	0.386124	0.193504	2.46898	0.0139325	0.504903	-2.97497
ENSG00000264969.1	0.589451	0.414529	2.46881	0.0139391	0.504903	-2.9753
ENSG00000271015.1	-0.969507	1.73187	-2.46848	0.0139516	0.504903	-2.97594
ENSG00000224504.2	0.338686	0.206815	2.46792	0.0139731	0.504903	-2.97703
ENSG00000229824.1	0.614401	0.638063	2.46782	0.0139769	0.504903	-2.97722
ENSG00000211670.2	-1.02456	15.2821	-2.4678	0.0139779	0.504903	-2.97727
ENSG00000100033.15	-0.564937	12.0081	-2.46753	0.0139882	0.504903	-2.97779
ENSG00000275632.1	-0.414982	15.241	-2.46722	0.014	0.504903	-2.97839
ENSG00000258412.1	-1.35624	5.15099	-2.46707	0.014006	0.504903	-2.9787
ENSG00000224786.1	-1.33492	6.22167	-2.4665	0.014028	0.504903	-2.97981
ENSG00000224280.1	1.00536	7.0281	2.46634	0.014034	0.504903	-2.98011
ENSG00000264560.1	0.38844	0.194664	2.46614	0.0140418	0.504903	-2.98051
ENSG00000105613.8	-0.341769	11.718	-2.46603	0.014046	0.504903	-2.98072
ENSG00000250980.1	1.3033	5.45165	2.46592	0.0140504	0.504903	-2.98094
ENSG00000241061.3	0.399137	13.7633	2.46591	0.0140506	0.504903	-2.98095
ENSG00000264925.1	0.366299	0.183569	2.46554	0.0140649	0.504903	-2.98167
ENSG00000226781.1	-1.07773	13.8896	-2.46529	0.0140748	0.504903	-2.98217
ENSG00000232166.1	1.09573	2.57186	2.46495	0.0140877	0.504903	-2.98282
ENSG00000265280.1	-1.61579	6.80887	-2.46483	0.0140924	0.504903	-2.98305
ENSG00000250095.4	0.780488	1.09975	2.46464	0.0140997	0.504903	-2.98342
ENSG00000271402.1	-0.900082	1.49663	-2.46443	0.0141079	0.504903	-2.98383
ENSG00000261416.1	-0.806667	11.8509	-2.4644	0.0141091	0.504903	-2.98389
ENSG00000254083.4	0.406366	0.286128	2.46428	0.014114	0.504903	-2.98414
ENSG00000241102.1	0.304612	0.152655	2.46353	0.014143	0.504903	-2.98559
ENSG00000227922.1	0.833222	1.22784	2.46346	0.0141458	0.504903	-2.98573
ENSG00000255003.1	0.806992	1.11026	2.46339	0.0141484	0.504903	-2.98586
ENSG00000243154.1	0.497829	0.438636	2.46338	0.014149	0.504903	-2.98589
ENSG00000222031.1	0.344433	0.172611	2.4632	0.0141557	0.504903	-2.98623
ENSG00000250402.2	0.324083	0.162412	2.46314	0.014158	0.504903	-2.98634
ENSG00000273838.1	-1.35325	5.19237	-2.46307	0.0141611	0.504903	-2.9865
ENSG00000170166.5	-0.863799	10.5645	-2.46299	0.014164	0.504903	-2.98664
ENSG00000105376.4	-0.489784	11.3147	-2.46233	0.0141898	0.504903	-2.98793
ENSG00000261584.1	-0.891717	2.04565	-2.46156	0.0142199	0.504903	-2.98943
ENSG00000254848.1	0.311565	0.156139	2.46084	0.014248	0.504903	-2.99083
ENSG00000253493.1	0.346461	0.173627	2.46057	0.0142584	0.504903	-2.99135
ENSG00000253500.4	0.644938	0.88821	2.46052	0.0142605	0.504903	-2.99145
ENSG00000230176.2	-1.07094	9.46623	-2.46032	0.0142685	0.504903	-2.99185
ENSG00000220537.1	0.310513	0.155612	2.4602	0.0142729	0.504903	-2.99207
ENSG00000274400.1	-1.25513	4.25969	-2.46	0.014281	0.504903	-2.99247
ENSG00000197591.3	0.413892	0.292042	2.45971	0.0142924	0.504903	-2.99304
ENSG00000243333.3	0.833921	1.04908	2.45957	0.0142979	0.504903	-2.99331
ENSG00000211581.1	-1.51652	8.72142	-2.45896	0.0143218	0.504903	-2.99449
ENSG00000253469.1	0.320134	0.160433	2.45892	0.0143232	0.504903	-2.99456
ENSG00000255647.3	-1.2618	6.48236	-2.45858	0.0143367	0.504903	-2.99523
ENSG00000197549.8	-1.16671	6.41346	-2.45819	0.014352	0.504903	-2.99598
ENSG00000245667.2	-1.29058	5.67263	-2.45753	0.0143783	0.504903	-2.99728
ENSG00000223126.1	0.481802	0.357309	2.45738	0.0143841	0.504903	-2.99756
ENSG00000181958.3	0.301865	0.151278	2.4573	0.0143872	0.504903	-2.99772
ENSG00000251051.1	0.309104	0.154906	2.45674	0.0144093	0.504903	-2.9988
ENSG00000237645.1	0.329339	0.165046	2.45667	0.014412	0.504903	-2.99894
ENSG00000168131.4	0.671348	0.834454	2.45656	0.0144166	0.504903	-2.99917
ENSG00000231884.1	1.46727	10.2133	2.45654	0.0144172	0.504903	-2.99919
ENSG00000273637.1	-1.06763	4.34838	-2.45639	0.0144232	0.504903	-2.99949
ENSG00000276032.1	-1.38911	7.12102	-2.45635	0.0144248	0.504903	-2.99957
ENSG00000229687.2	0.986169	1.81984	2.45633	0.0144255	0.504903	-2.9996
ENSG00000182070.4	0.370071	0.263278	2.45599	0.0144389	0.504903	-3.00026
ENSG00000257703.4	0.455262	0.401575	2.45585	0.0144444	0.504903	-3.00053
ENSG00000273265.1	-0.598163	13.523	-2.45574	0.0144489	0.504903	-3.00075
ENSG00000207646.1	0.450663	0.277864	2.45573	0.0144494	0.504903	-3.00077
ENSG00000237207.2	0.268255	0.134434	2.45565	0.0144524	0.504903	-3.00092
ENSG00000248197.1	0.340536	0.170658	2.45558	0.0144551	0.504903	-3.00105
ENSG00000236849.4	-1.27783	5.39155	-2.45545	0.0144602	0.504903	-3.0013
ENSG00000233532.4	0.671559	13.6481	2.45538	0.0144634	0.504903	-3.00146
ENSG00000244461.1	0.326761	0.163754	2.45529	0.0144668	0.504903	-3.00163
ENSG00000260467.1	-1.24413	4.55439	-2.45518	0.0144711	0.504903	-3.00184
ENSG00000201031.1	0.680022	0.517005	2.45507	0.0144756	0.504903	-3.00206
ENSG00000221599.1	0.394586	0.197744	2.45505	0.0144763	0.504903	-3.00209
ENSG00000222594.1	1.07085	2.00067	2.45486	0.0144839	0.504903	-3.00246
ENSG00000213763.4	0.555818	14.6037	2.45486	0.014484	0.504903	-3.00247
ENSG00000225178.4	0.888408	10.6606	2.45483	0.0144851	0.504903	-3.00252
ENSG00000171943.10	-0.383391	12.0275	-2.45475	0.0144882	0.504903	-3.00267
ENSG00000242998.3	0.310204	0.155457	2.45467	0.0144915	0.504903	-3.00283
ENSG00000207309.1	0.37394	0.187398	2.45462	0.0144933	0.504903	-3.00292
ENSG00000100593.16	-0.907619	10.977	-2.45431	0.0145059	0.504903	-3.00353
ENSG00000234173.1	0.340885	0.20911	2.45405	0.0145162	0.504903	-3.00404
ENSG00000232159.3	0.327397	0.164073	2.45386	0.0145235	0.504903	-3.00439
ENSG00000238291.1	0.384205	0.237544	2.45386	0.0145236	0.504903	-3.0044
ENSG00000236635.2	0.40419	0.250052	2.45357	0.014535	0.504903	-3.00495
ENSG00000253843.1	0.327621	0.164186	2.45348	0.0145386	0.504903	-3.00513
ENSG00000222440.1	0.517402	0.385157	2.45347	0.0145391	0.504903	-3.00515
ENSG00000231192.1	0.305032	0.152865	2.45336	0.0145435	0.504903	-3.00537
ENSG00000197185.7	0.346985	0.17389	2.45328	0.0145468	0.504903	-3.00553
ENSG00000241834.3	0.83115	1.06669	2.45327	0.0145469	0.504903	-3.00554
ENSG00000200253.1	-1.55192	9.3187	-2.45326	0.0145475	0.504903	-3.00556
ENSG00000232714.1	0.370542	0.185695	2.45318	0.0145506	0.504903	-3.00572
ENSG00000276759.2	-0.804726	1.62306	-2.4526	0.0145737	0.504903	-3.00684
ENSG00000223799.1	-0.292293	12.8707	-2.45252	0.0145772	0.504903	-3.00701
ENSG00000249403.1	0.37521	0.188034	2.45244	0.0145804	0.504903	-3.00716
ENSG00000236133.1	0.366672	0.225085	2.45224	0.0145882	0.504903	-3.00754
ENSG00000201565.1	0.386936	0.193911	2.45221	0.0145896	0.504903	-3.00761
ENSG00000254795.1	0.311993	0.156353	2.45206	0.0145956	0.504903	-3.0079
ENSG00000197403.3	0.276792	0.138713	2.45196	0.0145994	0.504903	-3.00808
ENSG00000240040.4	-1.26497	7.52213	-2.45193	0.0146005	0.504903	-3.00814
ENSG00000264470.1	0.403484	0.202204	2.4515	0.014618	0.504903	-3.00898
ENSG00000244328.3	0.812688	1.1426	2.45148	0.0146188	0.504903	-3.00902
ENSG00000274356.1	-0.962127	11.9671	-2.45146	0.0146194	0.504903	-3.00905
ENSG00000235168.1	0.35505	0.177931	2.45143	0.0146207	0.504903	-3.00912
ENSG00000234821.1	0.400364	0.247499	2.45135	0.0146238	0.504903	-3.00926
ENSG00000249065.2	0.608884	0.672966	2.45091	0.0146417	0.504903	-3.01013
ENSG00000226285.1	0.421837	0.300972	2.45064	0.0146524	0.504903	-3.01065
ENSG00000188152.11	-0.634645	9.77361	-2.45055	0.0146558	0.504903	-3.01081
ENSG00000230952.1	0.610913	0.716305	2.45003	0.0146767	0.504903	-3.01182
ENSG00000182048.10	-0.962058	6.37099	-2.44995	0.01468	0.504903	-3.01198
ENSG00000211861.1	1.21739	2.22931	2.44991	0.0146816	0.504903	-3.01206
ENSG00000270923.1	-1.00694	10.2936	-2.44975	0.0146881	0.504903	-3.01237
ENSG00000254357.1	0.368063	0.226714	2.44964	0.0146924	0.504903	-3.01258
ENSG00000207769.1	0.592535	0.440831	2.44942	0.0147014	0.504903	-3.01301
ENSG00000214254.3	0.332402	0.166581	2.4493	0.014706	0.504903	-3.01324
ENSG00000253774.1	-0.921127	1.72609	-2.44929	0.0147065	0.504903	-3.01326
ENSG00000128346.9	-0.416317	12.636	-2.44905	0.0147163	0.504903	-3.01373
ENSG00000224695.1	0.334709	0.167738	2.44879	0.0147269	0.504903	-3.01424
ENSG00000254152.1	1.11565	2.95952	2.44871	0.01473	0.504903	-3.01439
ENSG00000234894.1	0.354948	0.17788	2.44857	0.0147357	0.504903	-3.01466
ENSG00000236401.1	0.306966	0.153834	2.44855	0.0147364	0.504903	-3.0147
ENSG00000206926.1	-1.55681	7.70189	-2.44824	0.0147489	0.504903	-3.0153
ENSG00000237633.2	0.398001	0.242853	2.44812	0.0147537	0.504903	-3.01552
ENSG00000239640.3	0.592414	0.579762	2.44793	0.0147613	0.504903	-3.01589
ENSG00000270482.1	-1.04222	9.68224	-2.44777	0.0147677	0.504903	-3.0162
ENSG00000137204.13	-1.0076	3.8148	-2.44766	0.0147725	0.504903	-3.01643
ENSG00000251436.2	0.421593	0.336384	2.4474	0.0147828	0.504903	-3.01692
ENSG00000229092.2	-1.32441	11.2249	-2.44724	0.0147892	0.504903	-3.01723
ENSG00000244640.1	0.968776	1.99311	2.44723	0.0147896	0.504903	-3.01725
ENSG00000143184.4	-0.909424	10.6377	-2.44696	0.0148008	0.504903	-3.01778
ENSG00000266589.1	-1.58384	6.724	-2.44675	0.0148091	0.504903	-3.01818
ENSG00000221394.1	-0.636903	0.614186	-2.44545	0.0148621	0.506195	-3.02071
ENSG00000146378.6	0.344164	0.210204	2.44531	0.0148675	0.506195	-3.02096
ENSG00000229906.1	0.431173	0.265929	2.44512	0.0148753	0.506195	-3.02134
ENSG00000267704.1	0.291388	0.146027	2.44476	0.0148901	0.506195	-3.02204
ENSG00000225350.1	0.668566	0.743895	2.44436	0.0149065	0.506195	-3.02282
ENSG00000233673.5	-1.05086	6.3251	-2.44433	0.0149075	0.506195	-3.02286
ENSG00000268595.1	0.336373	0.168572	2.44417	0.0149139	0.506195	-3.02317
ENSG00000222721.1	0.452297	0.324544	2.44387	0.0149263	0.506276	-3.02375
ENSG00000216663.3	0.350385	0.216071	2.44304	0.0149603	0.506276	-3.02537
ENSG00000223993.1	0.338986	0.169881	2.44267	0.0149751	0.506276	-3.02606
ENSG00000237743.3	0.309491	0.1551	2.44252	0.0149815	0.506276	-3.02637
ENSG00000179935.8	-0.622888	9.09194	-2.44222	0.0149936	0.506276	-3.02694
ENSG00000266510.1	0.482004	0.299213	2.44219	0.0149948	0.506276	-3.027
ENSG00000236892.1	0.504021	0.468094	2.44202	0.0150019	0.506276	-3.02733
ENSG00000233606.1	0.47451	0.381143	2.44133	0.0150303	0.506276	-3.02867
ENSG00000205409.3	0.392138	0.281867	2.44127	0.0150326	0.506276	-3.02877
ENSG00000233710.1	0.361995	0.223284	2.44105	0.0150419	0.506276	-3.02921
ENSG00000169548.3	-1.22949	7.20207	-2.44091	0.0150475	0.506276	-3.02947
ENSG00000236021.1	-0.983863	10.4273	-2.44063	0.0150592	0.506276	-3.03002
ENSG00000279414.1	-1.23528	3.54935	-2.44013	0.0150794	0.506276	-3.03097
ENSG00000028277.19	-0.263295	13.1972	-2.43934	0.0151121	0.506276	-3.03251
ENSG00000130821.14	-0.332829	18.4479	-2.43884	0.0151329	0.506276	-3.03348
ENSG00000207952.1	1.08477	1.76601	2.4387	0.0151385	0.506276	-3.03374
ENSG00000227060.5	-1.22767	6.00271	-2.43857	0.0151439	0.506276	-3.03399
ENSG00000280086.1	0.489827	0.52759	2.43854	0.0151452	0.506276	-3.03405
ENSG00000228527.1	-1.3493	5.68111	-2.43757	0.0151852	0.506276	-3.03592
ENSG00000251049.2	0.381711	0.237105	2.43689	0.0152135	0.506276	-3.03723
ENSG00000275547.1	0.423385	0.262547	2.43678	0.015218	0.506276	-3.03744
ENSG00000266923.1	-0.336857	0.273162	-2.43645	0.0152316	0.506276	-3.03807
[truncated: 2,668 more rows]

## Sheet: KIRC
genesymbol	logFC	AveExpr	t	P.Value	adj.P.Val	B
[truncated: 5,537 more rows]
