# Supplementary material for: Establishment and Validation of an Interferon-Stimulated Genes (ISGs) Prognostic Signature in Pan-cancer Patients: A Multicenter, Real-world Study
Source: Int J Biol Sci. 2022 May 21;18(9):3762–76. doi: 10.7150/ijbs.71385 (PMC9254476; doi:10.7150/ijbs.71385)
Supplement: Supplementary file 3 — Supplementary table 3. [file ijbsv18p3762s3.xlsx]

## Sheet: ISGsLists
ISGs
STARD5
RNF24
USP18
MCOLN2
TRIM25
FBXO6
MCL1
GBP5
CFB
STAT1
TNFAIP3
NRN1
CREB3L3
GTPBP2
PDK1
ARNTL
IFITM1
IFITM2
FUT4
TFEC
IGFBP2
SP110
TYMP
PML
IFIT5
CXCL9
HLA.F
IFI16
DTX3L
GBP2
CCDC92
SMAD3
DDX58
LY6E
JAK2
UPP2
ANKRD22
NOD2
IFI44
CCL8
BAG1
CDKN1A
IL1RN
PNPT1
CD69
SIRPA
CD74
ALDH1A1
SAA1
SLC15A3
BLVRA
RGS1
TCF7L2
RPL22
IRF2
LRG1
SERPING1
NDC80
IFIH1
EHD4
LAP3
ULK4
GPX2
NMI
OASL
SNN
GALNT2
CASP7
FKBP5
OPTN
B4GALT5
CX3CL1
RIPK2
PUS1
RBM25
TRAFD1
CCL19
PRAME
TMEM140
SAMHD1
AQP9
CD163
BCL3
STAP1
TRIM38
MAFB
GMPR
ATP10D
MTHFD2L
STAT2
SPTLC2
GLRX
ETV7
UBE2L6
PNRC1
MAX
AKT3
SLFN5
IFIT2
IFNGR1
TLR3
GBP4
ERLIN1
GBP1
DUSP5
C15orf48
ABLIM3
MSR1
COMMD3
FCGR1A
PADI2
TRIM5
CHMP5
CD80
C4orf33
SAMD4A
PMM2
MS4A4A
STEAP4
IFIT3
MX2
LGALS9
HES4
TAGAP
HLA.G
TNFAIP6
ACSL1
TNFRSF10A
ELF1
ISG20
PPM1K
MAP3K5
PRKD2
ISG15
TAP2
PXK
JUNB
DEFB1
OAS2
CES1
ADAR
IFI27
ARHGEF3
SPSB1
ADM
CD9
IDO1
ZBP1
TBX3
TRIM21
BCL2L14
GCA
DDX3X
IMPA2
MAP3K14
P2RY6
OGFR
SLC1A1
GEM
HPSE
GBP3
IFI35
RSAD2
CD38
SCARB2
SERPINE1
GAK
FNDC4
LEPR
OAS1
AMPH
CYP1B1
SERPINB9
CCR1
EXT1
LAMP3
FFAR2
MKX
BATF2
PIM3
MT1H
CLEC4E
EIF3L
CXCL11
PMAIP1
CLEC2B
PSMB8
FLT1
CCND3
SECTM1
S100A8
NPAS2
MAB21L2
SLC25A28
LIPA
TMEM51
IFIT1
BST2
PHF11
DYNLT1
MAFF
HLA.E
RBCK1
CCL2
APOBEC3A
IRF7
SLC16A1
APOL1
GJA4
MASTL
CTCFL
PI4K2B
CRP
MT1M
BUB1
CXCL10
IFI44L
NCF1
PFKFB3
VAMP5
LGALS3
ARG2
PLSCR1
TLK2
THBD
BTN3A3
SLC25A30
RASSF4
DHX58
XAF1
PTMA
ANGPTL1
RNASE4
SOCS1
CPT1A
KIAA0040
DCP1A
NCOA3
B2M
C1S
GTPBP1
DDX60
TRIM14
HERC6
UNC93B1
MYD88
HESX1
APOL6
AIM2
TRIM34
HLA.C
IL17RB
RTP4
MARCKS
MX1
CRY1
CCL5
TXNIP
SOCS2
MT1G
RNF19B
EPSTI1
NUP50
ODC1
ABTB2
EPAS1
ADAMDEC1
AHNAK2
CD274
TAP1
CLEC4D
LGMN
VEGFC
CCNA1
FNDC3B
SSBP3
ATF3
ETV6
MT1F
IL6ST
ZNF385B
IL15
CCL4
PLEKHA4
HEG1
GZMB
HK2
RAB27A
PARP12
TNFSF13B
IRF9
IFI6
ENPP1
GK
ANKFY1
IFITM3
PDGFRL
NAPA
LMO2
PSMB9
TDRD7
MT1X
HSH2D
MICB
IFI30
TNFSF10
IRF1
NFIL3
DDIT4
G6PC
CEBPD
GCH1
APOL2
TIMP1
IL15RA
